# Supplementary material for: Expanding protected area coverage for migratory birds could improve long-term population trends
Source: Nat Commun. 2025 Feb 20;16:1813. doi: 10.1038/s41467-025-57019-x (PMC11842860; doi:10.1038/s41467-025-57019-x)
Supplement: Supplementary file 5 — Supplementary Data 1 [file 41467_2025_57019_MOESM5_ESM.xlsx]

## Sheet: Sheet1
Environmental variable	Details	Source
Elevation (m)	Mean per 10 km square	ETOPO2 global dataset 1 x 1 km resolution http://www.ngdc.noaa. gov/mgg/global/etopo2.html
Slope (%)	Mean % slope per 10 km square	ETOPO2 global dataset 1 x 1 km resolution http://www.ngdc.noaa. gov/mgg/global/etopo2.html
Well developed and acid soils (%)	Percent cover per 10 km square	Harmonised World Soil Database HWSD 1 x 1 km resolution http://www.fao.org/soils-portal/soil-survey/soil-mapsand-databases/harmonized-world-soil-database-v12/)
Well developed soils (%)	Percent cover per 10 km square	Harmonised World Soil Database HWSD 1 x 1 km resolution http://www.fao.org/soils-portal/soil-survey/soil-mapsand-databases/harmonized-world-soil-database-v12/)
Saline soils (%)	Percent cover per 10 km square	Harmonised World Soil Database HWSD 1 x 1 km resolution http://www.fao.org/soils-portal/soil-survey/soil-mapsand-databases/harmonized-world-soil-database-v12/)
Bare areas (%)	Percent cover per 10 km square	ESA CCI Land cover dataset 300 x 300 m resolution; http:// maps.elie.ucl.ac.be/CCI/viewer/download.php
Mixed broadleaved and coniferous forests (%)	Percent cover per 10 km square	ESA CCI Land cover dataset 300 x 300 m resolution; http:// maps.elie.ucl.ac.be/CCI/viewer/download.php
Broadleaved forests (%)	Percent cover per 10 km square	ESA CCI Land cover dataset 300 x 300 m resolution; http:// maps.elie.ucl.ac.be/CCI/viewer/download.php
Coniferous forests (%)	Percent cover per 10 km square	ESA CCI Land cover dataset 300 x 300 m resolution; http:// maps.elie.ucl.ac.be/CCI/viewer/download.php
Continental water bodies (%)	Percent cover per 10 km square	ESA CCI Land cover dataset 300 x 300 m resolution; http:// maps.elie.ucl.ac.be/CCI/viewer/download.php
Grassland (%)	Percent cover per 10 km square	ESA CCI Land cover dataset 300 x 300 m resolution; http:// maps.elie.ucl.ac.be/CCI/viewer/download.php
Herbaceous cover (%)	Percent cover per 10 km square	ESA CCI Land cover dataset 300 x 300 m resolution; http:// maps.elie.ucl.ac.be/CCI/viewer/download.php
Permanent ice (%)	Percent cover per 10 km square	ESA CCI Land cover dataset 300 x 300 m resolution; http:// maps.elie.ucl.ac.be/CCI/viewer/download.php
Irrigated crops (%)	Percent cover per 10 km square	ESA CCI Land cover dataset 300 x 300 m resolution; http:// maps.elie.ucl.ac.be/CCI/viewer/download.php
Mosaic cropland-natural vegetation (%)	Percent cover per 10 km square	ESA CCI Land cover dataset 300 x 300 m resolution; http:// maps.elie.ucl.ac.be/CCI/viewer/download.php
Mosaic natural vegetation (%)	Percent cover per 10 km square	ESA CCI Land cover dataset 300 x 300 m resolution; http:// maps.elie.ucl.ac.be/CCI/viewer/download.php
Rainfed crop (%)	Percent cover per 10 km square	ESA CCI Land cover dataset 300 x 300 m resolution; http:// maps.elie.ucl.ac.be/CCI/viewer/download.php
Sparse vegetation (%)	Percent cover per 10 km square	ESA CCI Land cover dataset 300 x 300 m resolution; http:// maps.elie.ucl.ac.be/CCI/viewer/download.php
Urban areas (%)	Percent cover per 10 km square	ESA CCI Land cover dataset 300 x 300 m resolution; http:// maps.elie.ucl.ac.be/CCI/viewer/download.php
Wetlands (%)	Percent cover per 10 km square	ESA CCI Land cover dataset 300 x 300 m resolution; http:// maps.elie.ucl.ac.be/CCI/viewer/download.php
Shannon habitat diversity index	H’=-٤(pi x Inpi)	Calculated over the 17 land class included in ESA CCI Land cover dataset ESA CCI Land cover dataset; http:// maps.elie.ucl.ac.be/CCI/viewer/download.php
Average forest canopy height (m)	Mean per 10 km square	GLAS 1 x 1 km resolution; http://lidarradar.jpl.nasa.gov
Wood biomass (Mg/ha)	Total amount of wood per 10 km square	Wageningen University and Research 1 x 1 km resolution; http://www.wageningenur.nl/ grsbiomass
Accumulated NDVI in the breeding period (March-July) (0-500)	Total per 10 km square for years 2013-2017	MODISN Vegetation Index MOD13 global dataset 500 x 500 m resolution; https://lpdaac.usgs.gov/dataset_discovery/modis/ modis_products_table/mod13c2
Mean annual temperature ( ⸰C)	Mean per 10 km square taken over the years 2013-2016	Worldclim dataset 1 x 1 km resolution http:// www.worldclim.org
Maximum temperature of warmest month (⸰C)	Maximum per 10 km square taken over the years 2013-2016	Worldclim dataset 1 x 1 km resolution http:// www.worldclim.org
Minimum temperature of coldest month (⸰C)	Minimum per 10 km square taken over the years 2013-2016	Worldclim dataset 1 x 1 km resolution http:// www.worldclim.org
Total precipitation in the breeding period (April-July) (mm)	Mean per 10 km square taken over the years 2013-2016	Worldclim dataset 1 x 1 km resolution http:// www.worldclim.org
Evapotranspiration in the breeding period (April-July) (Ae/Pe)	Mean per 10 km square, taken over the years 2013-2017	MODIS Evapotranspiration MOD16 global dataset 1x1 km resolution; http://www.ntsg.umt.edu/ project/mod16
Total annual precipitation (mm)	Mean per 10 km square taken over the years 2013-2016	Worldclim dataset 1 x 1 km resolution http:// www.worldclim.org
Datatype	Complete list or pseudo-complete list	EuroBird Portal data 10 x 10 km resolution (https://eurobirdportal.org/ebp/en/)
Records total	A measure of effort, the total number of species recorded per list or pseudo-list	EuroBird Portal data 10 x 10 km resolution (https://eurobirdportal.org/ebp/en/)
Easting	Centroid of 10 km square	EuroBird Portal data 10 x 10 km resolution (https://eurobirdportal.org/ebp/en/)
Northing	Centroid of 10 km square	EuroBird Portal data 10 x 10 km resolution (https://eurobirdportal.org/ebp/en/)
Ordinal day of year	1-166 to account for leap years	EuroBird Portal data 10 x 10 km resolution (https://eurobirdportal.org/ebp/en/)
Year	2010 – 2019	EuroBird Portal data 10 x 10 km resolution (https://eurobirdportal.org/ebp/en/)
