# Supplementary material for: Expanding protected area coverage for migratory birds could improve long-term population trends
Source: Nat Commun. 2025 Feb 20;16:1813. doi: 10.1038/s41467-025-57019-x (PMC11842860; doi:10.1038/s41467-025-57019-x)
Supplement: Supplementary file 6 — Source Data [file 41467_2025_57019_MOESM6_ESM.zip]

Archive with 3 entries (3 files):
- data for graph supplementaryFigure4a.rds
- data for graph supplementaryFigure4b.rds
- Source Data.xlsx
