# Supplementary material for: Expanding protected area coverage for migratory birds could improve long-term population trends
Source: Nat Commun. 2025 Feb 20;16:1813. doi: 10.1038/s41467-025-57019-x (PMC11842860; doi:10.1038/s41467-025-57019-x)
Supplement: Supplementary file 6 — Source Data [file 41467_2025_57019_MOESM6_ESM.zip › Source Data.xlsx]

## Sheet: data for Figure 1
Figure 1: Coverage of species by protected areas.
Column	Description
week	week of the year with the 1st week of January as week 1
species	2 letter species codes
% summed occurrence in protected area categories I to VI	% summed occurrence in protected area categories I to VI
% summed occurrence in protected area categories I to IV	% summed occurrence in protected area categories I to IV
species names	species names
week	species	% summed occurrence in protected area categories I to VI	% summed occurrence in protected area categories I to IV	Range (kmsq)	species names
12	BC	25.5415	18.2947	3069100	Eurasian Blackcap
13	BC	22.8097	16.0497	4119300	Eurasian Blackcap
14	BC	25.4648	16.2146	4472900	Eurasian Blackcap
15	BC	26.0998	16.3746	4735500	Eurasian Blackcap
16	BC	26.5584	16.363	5041000	Eurasian Blackcap
17	BC	26.1923	16.2043	5421400	Eurasian Blackcap
18	BC	25.9274	16.18	5672400	Eurasian Blackcap
19	BC	25.6919	16.2587	5865600	Eurasian Blackcap
20	BC	25.281	15.9681	5855100	Eurasian Blackcap
21	BC	25.1586	15.9225	5762700	Eurasian Blackcap
22	BC	25.3082	15.9398	5709800	Eurasian Blackcap
23	BC	25.1471	15.8443	5734300	Eurasian Blackcap
24	BC	25.2613	15.8825	5703700	Eurasian Blackcap
25	BC	25.3282	15.8128	5490200	Eurasian Blackcap
26	BC	25.479	15.8221	5377200	Eurasian Blackcap
27	BC	25.4356	15.8954	5331100	Eurasian Blackcap
28	BC	25.5432	15.859	5242100	Eurasian Blackcap
29	BC	26.1478	15.9534	4760300	Eurasian Blackcap
30	BC	26.112	15.811	4610300	Eurasian Blackcap
31	BC	26.2466	15.9755	4403400	Eurasian Blackcap
32	BC	26.2354	15.959	4307500	Eurasian Blackcap
33	BC	26.0405	15.7688	4264800	Eurasian Blackcap
34	BC	25.7977	15.5302	4457100	Eurasian Blackcap
35	BC	25.9995	15.6822	4613900	Eurasian Blackcap
36	BC	24.8098	14.9304	4814000	Eurasian Blackcap
37	BC	24.088	14.5893	4948000	Eurasian Blackcap
38	BC	24.1342	15.39	4902600	Eurasian Blackcap
39	BC	23.3725	15.4673	4779100	Eurasian Blackcap
40	BC	22.3444	15.1668	4634800	Eurasian Blackcap
41	BC	21.7538	15.1388	4380500	Eurasian Blackcap
1	CC	20.7386	16.2539	2580500	Common Chiffchaff
2	CC	21.0899	16.5381	2531400	Common Chiffchaff
3	CC	21.4647	16.9749	2602800	Common Chiffchaff
4	CC	21.8696	17.308	2576700	Common Chiffchaff
5	CC	22.9649	18.1799	2463200	Common Chiffchaff
6	CC	22.1348	17.6365	2477800	Common Chiffchaff
7	CC	22.4446	17.7643	2472600	Common Chiffchaff
8	CC	20.7892	16.5305	2633100	Common Chiffchaff
9	CC	18.6702	14.5892	3004900	Common Chiffchaff
10	CC	19.3537	14.219	3542500	Common Chiffchaff
11	CC	19.196	13.1261	4420700	Common Chiffchaff
12	CC	20.8624	13.6032	4886200	Common Chiffchaff
13	CC	22.2234	13.9329	5221500	Common Chiffchaff
14	CC	23.8876	14.9334	6131500	Common Chiffchaff
15	CC	23.5943	14.8375	6432100	Common Chiffchaff
16	CC	22.963	14.684	6645700	Common Chiffchaff
17	CC	23.1005	14.8591	6583800	Common Chiffchaff
18	CC	23.802	15.0446	6310800	Common Chiffchaff
19	CC	23.838	14.9954	6157200	Common Chiffchaff
20	CC	24.0145	14.9616	5949100	Common Chiffchaff
21	CC	23.8552	14.8109	5843000	Common Chiffchaff
22	CC	23.8989	14.8532	5814600	Common Chiffchaff
23	CC	24.0543	14.9391	5740400	Common Chiffchaff
24	CC	24.0193	15.0207	5718800	Common Chiffchaff
25	CC	23.7603	14.8082	5633500	Common Chiffchaff
26	CC	24.0028	15.0907	5537400	Common Chiffchaff
27	CC	24.175	15.1926	5520200	Common Chiffchaff
28	CC	23.9124	14.846	5354300	Common Chiffchaff
29	CC	25.1943	15.4513	4767700	Common Chiffchaff
30	CC	24.9464	14.9748	4517000	Common Chiffchaff
31	CC	24.9277	15.0237	4594800	Common Chiffchaff
32	CC	25.8712	15.5308	4635700	Common Chiffchaff
33	CC	25.5978	15.1587	4699500	Common Chiffchaff
34	CC	25.5327	15.6724	5100000	Common Chiffchaff
35	CC	24.2138	14.9341	5447200	Common Chiffchaff
36	CC	23.8998	14.8939	5635400	Common Chiffchaff
37	CC	23.2412	14.7374	5933800	Common Chiffchaff
38	CC	23.7273	15.1627	6050100	Common Chiffchaff
39	CC	23.5226	15.1479	6202100	Common Chiffchaff
40	CC	22.0587	14.5174	6512700	Common Chiffchaff
41	CC	21.3771	14.593	6171900	Common Chiffchaff
42	CC	20.1383	14.1606	5742700	Common Chiffchaff
43	CC	19.7447	14.3018	5192300	Common Chiffchaff
44	CC	18.0733	13.4022	4729900	Common Chiffchaff
45	CC	20.1242	15.1591	4085400	Common Chiffchaff
46	CC	21.2032	16.118	3718900	Common Chiffchaff
47	CC	21.2513	16.1786	3395500	Common Chiffchaff
48	CC	23.0818	17.5299	3183400	Common Chiffchaff
49	CC	22.9545	17.661	3088400	Common Chiffchaff
50	CC	22.1025	17.0455	2923400	Common Chiffchaff
51	CC	22.3872	17.2529	2764200	Common Chiffchaff
52	CC	18.7667	14.5902	2802300	Common Chiffchaff
16	CK	25.8362	17.5272	4576300	Common Cuckoo
17	CK	24.6198	17.0534	5247300	Common Cuckoo
18	CK	24.1301	16.898	6135700	Common Cuckoo
19	CK	22.7078	15.9844	6456200	Common Cuckoo
20	CK	21.6686	15.5549	6961100	Common Cuckoo
21	CK	21.7435	15.7276	7000400	Common Cuckoo
22	CK	21.815	15.9714	6942400	Common Cuckoo
23	CK	21.4386	15.7908	6669900	Common Cuckoo
24	CK	21.3712	15.9651	6538700	Common Cuckoo
25	CK	20.2635	15.557	6077300	Common Cuckoo
26	CK	19.9058	15.8886	5414600	Common Cuckoo
27	CK	18.8228	15.3774	4813900	Common Cuckoo
28	CK	19.8378	15.7192	4944900	Common Cuckoo
18	ED	15.2842	10.7632	3782800	Red-backed Shrike
19	ED	16.7747	11.5998	4612700	Red-backed Shrike
20	ED	18.1922	12.8745	4953300	Red-backed Shrike
21	ED	18.7452	13.2359	5070600	Red-backed Shrike
22	ED	20.3523	14.3667	4934600	Red-backed Shrike
23	ED	21.6123	15.2536	4732200	Red-backed Shrike
24	ED	21.7692	15.3574	4663600	Red-backed Shrike
25	ED	21.8829	15.418	4650300	Red-backed Shrike
26	ED	21.7415	15.4893	4636600	Red-backed Shrike
27	ED	22.1735	15.7301	4574200	Red-backed Shrike
28	ED	21.6457	15.1228	4644000	Red-backed Shrike
29	ED	21.4429	15.2604	4777100	Red-backed Shrike
30	ED	20.3612	14.6715	4922100	Red-backed Shrike
31	ED	19.8744	14.4211	4921100	Red-backed Shrike
32	ED	17.6983	13.0053	5143700	Red-backed Shrike
33	ED	16.9779	12.8446	5181500	Red-backed Shrike
34	ED	15.505	11.7238	4811400	Red-backed Shrike
35	ED	14.4276	11.1854	4690500	Red-backed Shrike
36	ED	13.155	10.1321	4357000	Red-backed Shrike
37	ED	11.6439	9.17964	3770600	Red-backed Shrike
38	ED	10.6242	8.36507	2923900	Red-backed Shrike
15	FA	21.2102	16.4517	644800	Collared Flycatcher
16	FA	20.4813	15.7095	1144400	Collared Flycatcher
17	FA	24.804	18.335	931800	Collared Flycatcher
18	FA	27.9703	19.5827	822000	Collared Flycatcher
19	FA	27.6457	19.4703	844900	Collared Flycatcher
20	FA	28.5065	19.8124	769000	Collared Flycatcher
21	FA	28.9843	20.1381	639400	Collared Flycatcher
22	FA	26.4938	18.1616	541800	Collared Flycatcher
23	FA	30.4871	20.2242	470500	Collared Flycatcher
18	GW	29.1021	14.364	2582900	Garden Warbler
19	GW	28.5117	15.1437	3270100	Garden Warbler
20	GW	22.2957	12.7059	3877700	Garden Warbler
21	GW	20.0617	11.6424	3857400	Garden Warbler
22	GW	18.2707	11.0008	3892200	Garden Warbler
23	GW	18.4373	11.2169	3869900	Garden Warbler
24	GW	18.8798	11.3496	3825000	Garden Warbler
25	GW	18.6751	11.1737	3708400	Garden Warbler
26	GW	17.9874	10.8966	3601500	Garden Warbler
27	GW	17.8444	10.759	3501100	Garden Warbler
28	GW	17.9445	10.9132	3255400	Garden Warbler
29	GW	17.9728	10.6297	2713200	Garden Warbler
15	HM	21.6587	16.3537	4378600	Northern House Martin
16	HM	21.2944	16.0231	4744900	Northern House Martin
17	HM	23.1737	16.7245	5534300	Northern House Martin
18	HM	22.5797	16.3398	5948200	Northern House Martin
19	HM	22.3001	15.9411	6288100	Northern House Martin
20	HM	21.9559	15.8074	6604900	Northern House Martin
21	HM	22.0235	15.9669	6684600	Northern House Martin
22	HM	21.4931	15.6026	6687900	Northern House Martin
23	HM	22.2454	16.0854	6661700	Northern House Martin
24	HM	22.3543	16.0546	6610700	Northern House Martin
25	HM	22.7321	16.3681	6465600	Northern House Martin
26	HM	22.5477	16.3216	6474900	Northern House Martin
27	HM	22.6614	16.3389	6429200	Northern House Martin
28	HM	22.991	16.5511	6316900	Northern House Martin
29	HM	23.3601	16.8296	6290000	Northern House Martin
30	HM	23.6414	16.7858	6349800	Northern House Martin
31	HM	23.8511	16.7829	6287800	Northern House Martin
32	HM	23.9442	16.5849	6269800	Northern House Martin
33	HM	24.2092	16.7315	6208200	Northern House Martin
34	HM	24.6546	16.8567	6057400	Northern House Martin
35	HM	26.3759	17.4958	5733200	Northern House Martin
36	HM	27.7433	18.2661	5423500	Northern House Martin
37	HM	27.6139	18.2468	4997100	Northern House Martin
38	HM	29.2045	19.0818	4387100	Northern House Martin
11	HP	19.7771	16.2541	1716600	Eurasian Hoopoe
12	HP	19.127	15.9168	2104300	Eurasian Hoopoe
13	HP	17.7738	14.9837	2703600	Eurasian Hoopoe
14	HP	17.3581	14.5222	3440800	Eurasian Hoopoe
15	HP	16.1883	13.4626	3983100	Eurasian Hoopoe
16	HP	16.244	13.3862	4155900	Eurasian Hoopoe
17	HP	15.7787	12.8762	4167700	Eurasian Hoopoe
18	HP	16.3851	13.2214	3994700	Eurasian Hoopoe
19	HP	17.6952	14.2267	3858900	Eurasian Hoopoe
20	HP	16.4608	13.1931	3748700	Eurasian Hoopoe
21	HP	16.2921	13.0419	3668700	Eurasian Hoopoe
22	HP	16.1344	12.9753	3666200	Eurasian Hoopoe
23	HP	15.3841	12.4978	3751300	Eurasian Hoopoe
24	HP	16.0267	12.9704	3504500	Eurasian Hoopoe
25	HP	15.5517	12.5566	3400300	Eurasian Hoopoe
26	HP	15.9716	12.9213	3196000	Eurasian Hoopoe
27	HP	16.3067	13.2176	3088100	Eurasian Hoopoe
28	HP	16.6577	13.4842	3086500	Eurasian Hoopoe
29	HP	16.1838	13.1671	3041300	Eurasian Hoopoe
30	HP	16.647	13.6212	2975700	Eurasian Hoopoe
31	HP	15.0021	12.3362	2888300	Eurasian Hoopoe
32	HP	12.837	10.4435	2729500	Eurasian Hoopoe
33	HP	12.8212	10.7795	2783200	Eurasian Hoopoe
34	HP	12.7569	10.6944	2633700	Eurasian Hoopoe
35	HP	15.3642	13.0193	2205900	Eurasian Hoopoe
36	HP	16.4022	13.9159	1873100	Eurasian Hoopoe
15	LW	20.3971	14.028	2783700	Lesser Whitethroat
16	LW	24.7522	16.8015	3061500	Lesser Whitethroat
17	LW	22.6077	15.5732	3683100	Lesser Whitethroat
18	LW	21.6255	14.9859	4117200	Lesser Whitethroat
19	LW	18.7495	13.3418	4503700	Lesser Whitethroat
20	LW	18.0083	13.1276	4565000	Lesser Whitethroat
21	LW	18.9214	13.8014	4398900	Lesser Whitethroat
22	LW	20.4168	14.9563	4132300	Lesser Whitethroat
23	LW	21.1942	15.3513	4011500	Lesser Whitethroat
24	LW	21.3148	15.4063	3928400	Lesser Whitethroat
25	LW	22.0223	15.6995	3763500	Lesser Whitethroat
26	LW	21.4366	15.4636	3486300	Lesser Whitethroat
27	LW	21.7346	15.6746	3321800	Lesser Whitethroat
28	LW	22.9209	16.3688	2840100	Lesser Whitethroat
29	LW	21.36	15.2981	2629900	Lesser Whitethroat
30	LW	22.0753	16.1212	2362200	Lesser Whitethroat
31	LW	19.0003	14.0193	2544200	Lesser Whitethroat
32	LW	16.4679	12.0141	2633300	Lesser Whitethroat
33	LW	15.7265	11.4703	2861000	Lesser Whitethroat
34	LW	17.9169	13.087	3009600	Lesser Whitethroat
35	LW	15.6783	11.2791	2977000	Lesser Whitethroat
36	LW	13.4626	9.62291	2816400	Lesser Whitethroat
19	MW	23.5792	14.7604	1946800	Marsh Warbler
20	MW	23.5248	15.5047	2367300	Marsh Warbler
21	MW	23.0089	15.2556	2812200	Marsh Warbler
22	MW	22.9456	15.2365	2992700	Marsh Warbler
23	MW	22.0816	14.8683	3060400	Marsh Warbler
24	MW	21.5322	14.4371	2978900	Marsh Warbler
25	MW	21.0386	13.9987	2683600	Marsh Warbler
26	MW	20.7522	13.5904	2497200	Marsh Warbler
27	MW	21.214	13.8655	2382600	Marsh Warbler
28	MW	21.4875	14.2283	2270700	Marsh Warbler
15	N.	19.6955	15.1209	3131900	Common Nightingale
16	N.	20.2488	14.5089	3652700	Common Nightingale
17	N.	21.3501	14.8436	3854400	Common Nightingale
18	N.	20.8316	14.455	3955600	Common Nightingale
19	N.	21.1134	14.7471	3949900	Common Nightingale
20	N.	20.8747	14.6617	3916400	Common Nightingale
21	N.	20.7574	14.7959	3879500	Common Nightingale
22	N.	21.2102	15.1564	3754700	Common Nightingale
23	N.	20.5027	14.8275	3772100	Common Nightingale
24	N.	20.725	15.1528	3566000	Common Nightingale
25	N.	20.1271	14.9849	3173100	Common Nightingale
26	N.	20.0275	15.1019	2848000	Common Nightingale
27	N.	19.3284	14.6967	2655600	Common Nightingale
28	N.	18.7933	14.0591	2510900	Common Nightingale
20	NJ	20.3215	13.2505	373400	European Nightjar
21	NJ	19.5278	13.928	672400	European Nightjar
22	NJ	17.022	12.0558	852200	European Nightjar
23	NJ	16.8861	12.2312	855900	European Nightjar
24	NJ	18.9098	13.5763	792300	European Nightjar
25	NJ	23.1682	15.1177	677500	European Nightjar
26	NJ	24.9063	15.9206	571100	European Nightjar
27	NJ	23.716	15.5642	495100	European Nightjar
28	NJ	24.5582	15.7429	452600	European Nightjar
29	NJ	26.9969	16.1781	334600	European Nightjar
30	NJ	25.1789	15.0777	303800	European Nightjar
31	NJ	31.0689	20.3643	275700	European Nightjar
32	NJ	22.2744	13.6571	238300	European Nightjar
33	NJ	23.2172	14.0637	281600	European Nightjar
17	OB	9.19894	7.25769	879400	Ortolan Bunting
18	OB	10.8385	8.35564	1117900	Ortolan Bunting
19	OB	9.91616	7.44958	1251300	Ortolan Bunting
20	OB	10.6547	8.23054	1346200	Ortolan Bunting
21	OB	9.83406	7.70204	1453400	Ortolan Bunting
22	OB	11.2289	8.64427	1377900	Ortolan Bunting
23	OB	10.8192	8.31718	1423600	Ortolan Bunting
24	OB	8.83783	6.95193	1359000	Ortolan Bunting
25	OB	9.97048	7.81254	896300	Ortolan Bunting
26	OB	10.7019	8.14181	749100	Ortolan Bunting
27	OB	10.8739	8.31718	694400	Ortolan Bunting
28	OB	9.37427	7.04818	621700	Ortolan Bunting
29	OB	6.54865	4.54642	304300	Ortolan Bunting
30	OB	6.06994	4.57009	263200	Ortolan Bunting
31	OB	10.0475	7.80896	98700	Ortolan Bunting
32	OB	7.86494	5.95503	85300	Ortolan Bunting
33	OB	5.33625	4.20373	144400	Ortolan Bunting
34	OB	8.78443	7.69799	218100	Ortolan Bunting
35	OB	9.86887	8.31042	223100	Ortolan Bunting
17	OL	22.1355	16.8129	3297800	Eurasian Golden Oriole
18	OL	22.4178	16.9608	3998200	Eurasian Golden Oriole
19	OL	21.8806	16.3867	4467900	Eurasian Golden Oriole
20	OL	21.5725	16.0467	4633000	Eurasian Golden Oriole
21	OL	21.2846	15.8783	4623900	Eurasian Golden Oriole
22	OL	20.9838	15.8088	4592800	Eurasian Golden Oriole
23	OL	19.9857	15.2926	4681900	Eurasian Golden Oriole
24	OL	20.9889	16.0733	4224500	Eurasian Golden Oriole
25	OL	21.5141	16.3794	4006400	Eurasian Golden Oriole
26	OL	21.7944	16.5111	3913700	Eurasian Golden Oriole
27	OL	21.9859	16.7524	3876200	Eurasian Golden Oriole
28	OL	21.7368	16.4475	3903700	Eurasian Golden Oriole
29	OL	21.7426	16.3431	3800600	Eurasian Golden Oriole
30	OL	21.698	16.1657	3468200	Eurasian Golden Oriole
31	OL	21.9209	16.3571	3264300	Eurasian Golden Oriole
32	OL	21.3501	16.2312	3258900	Eurasian Golden Oriole
33	OL	21.6649	16.6764	2923800	Eurasian Golden Oriole
17	PF	21.9578	14.5355	3470600	European Pied Flycatcher
18	PF	17.6219	12.2255	3482800	European Pied Flycatcher
19	PF	16.107	11.717	3326800	European Pied Flycatcher
20	PF	15.4746	12.149	3090600	European Pied Flycatcher
21	PF	14.5526	11.7509	2840300	European Pied Flycatcher
22	PF	14.9157	12.1899	2673000	European Pied Flycatcher
23	PF	13.8832	11.7771	2491500	European Pied Flycatcher
24	PF	14.5921	12.552	2263500	European Pied Flycatcher
25	PF	13.724	12.0162	1846200	European Pied Flycatcher
26	PF	13.9969	12.3532	1714600	European Pied Flycatcher
27	PF	13.5942	12.1112	1658600	European Pied Flycatcher
28	PF	14.5719	12.9193	1645300	European Pied Flycatcher
29	PF	14.6291	12.7985	1524800	European Pied Flycatcher
30	PF	14.2716	11.8635	1461700	European Pied Flycatcher
31	PF	14.1154	11.4683	2036700	European Pied Flycatcher
32	PF	19.607	13.7081	2778600	European Pied Flycatcher
33	PF	23.4665	15.7963	3259600	European Pied Flycatcher
34	PF	25.2074	16.007	3528800	European Pied Flycatcher
35	PF	26.4353	15.9014	3201800	European Pied Flycatcher
36	PF	27.1544	16.5878	2484400	European Pied Flycatcher
37	PF	27.6791	17.1701	1894500	European Pied Flycatcher
38	PF	26.4132	18.1423	1488200	European Pied Flycatcher
39	PF	25.7572	18.7563	1225400	European Pied Flycatcher
15	RT	26.9562	17.7635	2576900	Common Redstart
16	RT	29.2937	18.3076	3011300	Common Redstart
17	RT	26.9193	17.0916	3819700	Common Redstart
18	RT	23.0108	15.2061	4261200	Common Redstart
19	RT	22.8418	16.5376	4317100	Common Redstart
20	RT	21.5184	15.9338	4321700	Common Redstart
21	RT	22.614	16.6589	4146100	Common Redstart
22	RT	21.4104	15.9048	4155500	Common Redstart
23	RT	20.9915	15.6443	4053100	Common Redstart
24	RT	21.2471	16.2133	3940500	Common Redstart
25	RT	20.1646	15.9218	3532500	Common Redstart
26	RT	19.8754	16.0965	3304900	Common Redstart
27	RT	19.8161	16.0505	3280900	Common Redstart
28	RT	20.3824	16.2905	3206200	Common Redstart
29	RT	19.9101	16.1646	3070500	Common Redstart
30	RT	19.6502	15.7531	2852200	Common Redstart
31	RT	20.199	16.0269	3015400	Common Redstart
32	RT	20.1292	15.1703	3166000	Common Redstart
33	RT	19.4214	14.247	3374600	Common Redstart
34	RT	20.7724	14.6777	3669500	Common Redstart
35	RT	20.7638	15.071	3771000	Common Redstart
36	RT	22.5811	16.0734	3729200	Common Redstart
37	RT	24.3887	16.4666	3396700	Common Redstart
38	RT	16.5951	11.0139	3425500	Common Redstart
39	RT	14.0293	9.2807	3115500	Common Redstart
40	RT	9.68349	6.97006	2600200	Common Redstart
41	RT	8.15758	6.49794	2313300	Common Redstart
42	RT	7.06001	6.18647	1345800	Common Redstart
43	RT	9.3687	8.35112	876900	Common Redstart
13	RZ	46.5877	33.2147	312300	Ring Ouzel
14	RZ	43.8336	30.1403	664200	Ring Ouzel
15	RZ	34.3357	24.4382	1104800	Ring Ouzel
16	RZ	32.3922	23.5314	1483500	Ring Ouzel
17	RZ	30.7654	22.7748	1497900	Ring Ouzel
18	RZ	31.4255	23.541	1239200	Ring Ouzel
19	RZ	35.2637	26.634	892200	Ring Ouzel
20	RZ	36.1873	27.5144	667500	Ring Ouzel
21	RZ	36.8606	26.5524	567900	Ring Ouzel
22	RZ	37.601	27.027	552500	Ring Ouzel
23	RZ	37.3972	27.6028	560800	Ring Ouzel
24	RZ	36.8566	27.8548	581800	Ring Ouzel
25	RZ	36.1679	26.9538	580100	Ring Ouzel
26	RZ	31.4637	23.8178	562700	Ring Ouzel
27	RZ	31.2665	24.0295	532700	Ring Ouzel
28	RZ	33.2495	26.1178	445500	Ring Ouzel
29	RZ	25.4627	20.3458	464900	Ring Ouzel
30	RZ	34.4356	27.0738	320400	Ring Ouzel
31	RZ	32.4165	25.4673	310100	Ring Ouzel
32	RZ	34.3583	26.4413	255400	Ring Ouzel
33	RZ	34.0664	26.2808	209500	Ring Ouzel
16	SI	19.3196	15.4706	3134300	Common Swift
17	SI	19.9404	14.8292	4280400	Common Swift
18	SI	21.1049	14.959	4667200	Common Swift
19	SI	21.0373	14.2957	5552000	Common Swift
20	SI	20.324	13.7946	6181000	Common Swift
21	SI	19.8671	13.5566	6305100	Common Swift
22	SI	20.0065	13.805	6381500	Common Swift
23	SI	20.0174	13.8768	6554500	Common Swift
24	SI	20.1715	13.8955	6564500	Common Swift
25	SI	20.6708	14.1661	6451300	Common Swift
26	SI	20.7323	14.1965	6409100	Common Swift
27	SI	20.6804	14.0824	6327400	Common Swift
28	SI	20.2422	13.8529	6070100	Common Swift
29	SI	20.6784	14.1402	6027400	Common Swift
30	SI	19.4841	13.5936	5978800	Common Swift
31	SI	20.2983	14.428	5473200	Common Swift
32	SI	18.6388	13.4537	5252000	Common Swift
33	SI	19.3138	13.9703	5018700	Common Swift
34	SI	18.4739	13.8501	4565700	Common Swift
13	SL	19.5648	15.2885	4267100	Barn Swallow
14	SL	21.0959	15.3947	4833900	Barn Swallow
15	SL	20.5718	14.9862	5310600	Barn Swallow
16	SL	20.3659	14.8685	5991300	Barn Swallow
17	SL	20.8174	15.049	6538200	Barn Swallow
18	SL	20.6025	14.9789	6909500	Barn Swallow
19	SL	19.9803	14.6456	7261600	Barn Swallow
20	SL	19.7797	14.5554	7314100	Barn Swallow
21	SL	19.7246	14.6098	7244000	Barn Swallow
22	SL	19.5959	14.6034	7208700	Barn Swallow
23	SL	19.8261	14.7088	7102200	Barn Swallow
24	SL	19.8442	14.6949	7129300	Barn Swallow
25	SL	20.0344	14.7788	6995300	Barn Swallow
26	SL	20.0675	14.7895	6946700	Barn Swallow
27	SL	19.8861	14.6284	6917000	Barn Swallow
28	SL	19.8715	14.6296	6991300	Barn Swallow
29	SL	19.9745	14.6706	6909800	Barn Swallow
30	SL	20.1467	14.7905	6954500	Barn Swallow
31	SL	20.2846	14.8805	6941100	Barn Swallow
32	SL	20.3676	14.8193	6954700	Barn Swallow
33	SL	20.0451	14.6312	6995200	Barn Swallow
34	SL	20.189	14.6994	7035300	Barn Swallow
35	SL	20.5418	14.8762	6924800	Barn Swallow
36	SL	21.0234	15.1158	6825000	Barn Swallow
37	SL	20.3331	14.8946	6894000	Barn Swallow
38	SL	20.8073	15.1541	6618200	Barn Swallow
39	SL	20.295	15.0229	6654100	Barn Swallow
40	SL	23.2988	16.6148	5798500	Barn Swallow
16	SM	23.4124	18.2141	2592900	Common Sand Martin
17	SM	22.6133	16.4918	3535500	Common Sand Martin
18	SM	20.7986	15.8814	4409700	Common Sand Martin
19	SM	18.1925	14.0543	4841900	Common Sand Martin
20	SM	18.1801	14.3138	4863400	Common Sand Martin
21	SM	17.0906	13.9253	4624300	Common Sand Martin
22	SM	17.0329	13.9106	4531700	Common Sand Martin
23	SM	17.2279	13.9012	4149000	Common Sand Martin
24	SM	17.7595	14.0339	4156100	Common Sand Martin
25	SM	17.8567	14.3599	4288800	Common Sand Martin
26	SM	18.291	14.8146	4339000	Common Sand Martin
27	SM	18.1603	14.461	4204400	Common Sand Martin
28	SM	19.8472	15.3408	4118500	Common Sand Martin
29	SM	19.2983	15.0128	4205500	Common Sand Martin
30	SM	20.4238	15.6905	4253200	Common Sand Martin
31	SM	20.9237	16.4531	4281900	Common Sand Martin
32	SM	20.908	16.0453	4273300	Common Sand Martin
33	SM	19.8145	15.0978	4275800	Common Sand Martin
34	SM	21.9335	16.6185	4201300	Common Sand Martin
35	SM	22.7019	16.8707	3865400	Common Sand Martin
36	SM	22.347	16.3061	3550800	Common Sand Martin
37	SM	22.6672	17.0132	2962900	Common Sand Martin
17	SW	24.6788	18.8901	2229900	Sedge Warbler
18	SW	22.2978	17.4615	2727800	Sedge Warbler
19	SW	19.5777	15.4253	2996800	Sedge Warbler
20	SW	16.8465	13.4588	3238800	Sedge Warbler
21	SW	17.3846	13.8505	3268500	Sedge Warbler
22	SW	15.471	12.4673	3468700	Sedge Warbler
23	SW	15.538	12.4232	3383700	Sedge Warbler
24	SW	16.9938	13.4519	3245500	Sedge Warbler
25	SW	16.4026	13.0131	3135900	Sedge Warbler
26	SW	17.4365	13.8763	3054700	Sedge Warbler
27	SW	16.1802	13.0439	3050300	Sedge Warbler
28	SW	15.5275	12.3863	3001200	Sedge Warbler
29	SW	16.1097	12.7813	2669600	Sedge Warbler
30	SW	14.8494	11.8339	2690200	Sedge Warbler
31	SW	16.1319	12.5074	2592500	Sedge Warbler
32	SW	17.4622	13.4279	2355300	Sedge Warbler
33	SW	19.8548	15.6187	2300200	Sedge Warbler
17	TD	20.3776	15.7958	3121300	European Turtle Dove
18	TD	19.7279	14.9178	3543700	European Turtle Dove
19	TD	19.2721	14.4263	3815800	European Turtle Dove
20	TD	18.9308	14.1371	3872500	European Turtle Dove
21	TD	18.7139	13.9721	3887300	European Turtle Dove
22	TD	18.3261	13.7869	3928400	European Turtle Dove
23	TD	18.3559	13.9824	3815500	European Turtle Dove
24	TD	17.7861	13.6936	3769700	European Turtle Dove
25	TD	18.2991	14.1545	3670400	European Turtle Dove
26	TD	18.0431	13.9376	3601600	European Turtle Dove
27	TD	18.2918	14.1119	3498700	European Turtle Dove
28	TD	18.2477	14.1094	3514600	European Turtle Dove
29	TD	18.0875	13.8874	3291900	European Turtle Dove
30	TD	18.4941	14.2248	3071800	European Turtle Dove
31	TD	18.5273	14.5238	2988500	European Turtle Dove
32	TD	17.8185	13.9305	2958800	European Turtle Dove
33	TD	18.8141	15	2840900	European Turtle Dove
34	TD	18.5667	14.8494	2674100	European Turtle Dove
35	TD	18.3026	14.572	2303600	European Turtle Dove
36	TD	17.5903	14.2653	2071700	European Turtle Dove
16	TP	28.3007	17.8263	4068100	Tree Pipit
17	TP	23.6451	15.4406	4620100	Tree Pipit
18	TP	22.7733	14.7126	4534100	Tree Pipit
19	TP	21.6145	14.2614	4494000	Tree Pipit
20	TP	21.3755	14.4314	4553900	Tree Pipit
21	TP	21.6325	14.4947	4489900	Tree Pipit
22	TP	22.6645	15.2776	4419500	Tree Pipit
23	TP	21.6657	14.925	4502300	Tree Pipit
24	TP	21.982	15.1618	4409900	Tree Pipit
25	TP	22.0803	15.246	4192600	Tree Pipit
26	TP	21.4652	15.1521	4084000	Tree Pipit
27	TP	22.3132	15.5569	3912000	Tree Pipit
28	TP	21.3242	14.866	3539300	Tree Pipit
29	TP	19.6551	13.945	3064400	Tree Pipit
30	TP	16.2503	11.9629	2962300	Tree Pipit
31	TP	15.4049	11.9649	3191900	Tree Pipit
32	TP	15.6623	11.7248	3440600	Tree Pipit
33	TP	15.8165	11.8878	3834400	Tree Pipit
34	TP	16.7398	12.8162	4648900	Tree Pipit
35	TP	17.9658	13.0504	4802500	Tree Pipit
36	TP	18.0079	13.0241	4860700	Tree Pipit
37	TP	18.6863	13.3872	4861300	Tree Pipit
38	TP	20.8293	14.7939	4495000	Tree Pipit
39	TP	21.4011	14.16	3446100	Tree Pipit
13	W.	15.132	12.8478	2231500	Common Wheatear
14	W.	16.6832	14.0779	4237800	Common Wheatear
15	W.	17.7782	14.6881	5287700	Common Wheatear
16	W.	18.5553	14.9684	5854300	Common Wheatear
17	W.	19.9669	15.6657	5902100	Common Wheatear
18	W.	20.2065	15.9048	5951600	Common Wheatear
19	W.	19.8928	15.8524	5961800	Common Wheatear
20	W.	20.4185	16.6588	5551000	Common Wheatear
21	W.	18.8243	16.0527	4640600	Common Wheatear
22	W.	19.3284	16.3999	4241600	Common Wheatear
23	W.	18.7848	15.8311	4154000	Common Wheatear
24	W.	20.329	16.9639	3821600	Common Wheatear
25	W.	21.3749	17.5185	3352500	Common Wheatear
26	W.	21.4732	17.7174	3169800	Common Wheatear
27	W.	22.2077	18.3405	3085400	Common Wheatear
28	W.	21.0855	17.3725	3179300	Common Wheatear
29	W.	21.2434	17.6724	3228800	Common Wheatear
30	W.	21.3149	17.9252	3216000	Common Wheatear
31	W.	18.0993	14.9995	3394700	Common Wheatear
32	W.	17.8798	14.9748	4403200	Common Wheatear
33	W.	18.6243	15.2605	4861400	Common Wheatear
34	W.	19.6584	15.5499	5374800	Common Wheatear
35	W.	18.9387	14.7045	5483100	Common Wheatear
36	W.	16.7887	12.7992	5514400	Common Wheatear
37	W.	18.2835	13.9084	5259000	Common Wheatear
38	W.	19.1997	14.3941	4943400	Common Wheatear
39	W.	20.0104	14.7337	4805000	Common Wheatear
40	W.	20.4605	15.3054	4328100	Common Wheatear
41	W.	20.1205	15.283	3583800	Common Wheatear
16	WC	19.7303	15.353	3700500	Whinchat
17	WC	21.4359	16.0907	4642800	Whinchat
18	WC	19.2457	14.137	5275900	Whinchat
19	WC	19.24	14.2435	5142900	Whinchat
20	WC	18.0133	13.7487	4440400	Whinchat
21	WC	17.6107	13.6208	3963300	Whinchat
22	WC	17.2849	13.3907	3443800	Whinchat
23	WC	17.3708	13.7627	3414000	Whinchat
24	WC	17.4305	13.6546	3272800	Whinchat
25	WC	17.3731	13.4828	3143200	Whinchat
26	WC	16.5401	12.8285	2957600	Whinchat
27	WC	16.162	11.8328	2554400	Whinchat
28	WC	16.3612	12.252	2502000	Whinchat
29	WC	16.5618	12.5789	2497000	Whinchat
30	WC	15.6439	11.5627	2365200	Whinchat
31	WC	15.926	11.647	2477100	Whinchat
32	WC	18.4309	13.0249	2940600	Whinchat
33	WC	20.013	14.1741	3825400	Whinchat
34	WC	21.4992	14.6378	4449100	Whinchat
35	WC	22.2088	15.1816	4977300	Whinchat
36	WC	21.5789	14.5627	5050900	Whinchat
37	WC	20.8826	14.2224	4777100	Whinchat
38	WC	21.2858	14.2753	4012800	Whinchat
39	WC	18.7597	12.8396	3216500	Whinchat
40	WC	13.7981	9.46738	2437600	Whinchat
16	WH	22.2831	14.6396	3672800	Common Whitethroat
17	WH	23.7659	15.0534	4328500	Common Whitethroat
18	WH	24.5377	15.724	4873600	Common Whitethroat
19	WH	23.1379	15.0136	5315100	Common Whitethroat
20	WH	21.957	14.6922	5460600	Common Whitethroat
21	WH	21.1794	14.1968	5533600	Common Whitethroat
22	WH	21.2071	14.0881	5258400	Common Whitethroat
23	WH	21.6956	14.3629	5173500	Common Whitethroat
24	WH	22.0683	14.4583	5029400	Common Whitethroat
25	WH	22.0281	14.4419	4860500	Common Whitethroat
26	WH	21.1241	13.6912	4657300	Common Whitethroat
27	WH	21.2968	13.4693	4402900	Common Whitethroat
28	WH	21.7004	13.6613	3876500	Common Whitethroat
29	WH	21.5804	13.3433	3599200	Common Whitethroat
30	WH	21.8831	13.4772	3368500	Common Whitethroat
31	WH	22.0898	13.54	3467300	Common Whitethroat
32	WH	20.3944	12.6792	3696500	Common Whitethroat
33	WH	21.6852	14.1466	3816700	Common Whitethroat
16	WO	27.7011	18.7042	2280900	Wood Warbler
17	WO	26.6714	18.3038	3096100	Wood Warbler
18	WO	26.0345	17.2767	3160700	Wood Warbler
19	WO	24.0756	16.0277	3224000	Wood Warbler
20	WO	22.3466	14.7826	3169000	Wood Warbler
21	WO	21.8371	14.3585	3007400	Wood Warbler
22	WO	20.6562	13.6654	2872800	Wood Warbler
23	WO	21.8471	14.2729	2760700	Wood Warbler
24	WO	22.9045	15.3699	2679900	Wood Warbler
25	WO	21.3156	14.3928	2518600	Wood Warbler
26	WO	21.4332	14.3571	2063900	Wood Warbler
27	WO	23.2261	15.5611	1669000	Wood Warbler
15	WW	28.9814	18.6943	3623800	Willow Warbler
16	WW	29.152	18.8487	4255200	Willow Warbler
17	WW	25.6357	17.1402	4823000	Willow Warbler
18	WW	23.6417	15.8143	4863800	Willow Warbler
19	WW	21.6141	15.0966	4521000	Willow Warbler
20	WW	21.2699	15.7647	4358800	Willow Warbler
21	WW	21.1816	15.9015	4139200	Willow Warbler
22	WW	21.1571	15.9277	3998100	Willow Warbler
23	WW	20.8222	15.8723	3931900	Willow Warbler
24	WW	20.566	15.7996	3943400	Willow Warbler
25	WW	19.9034	15.5975	3786200	Willow Warbler
26	WW	19.063	15.2763	3642500	Willow Warbler
27	WW	18.6859	15.1255	3554100	Willow Warbler
28	WW	18.6298	15.032	3583900	Willow Warbler
29	WW	18.6346	15.1867	3492900	Willow Warbler
30	WW	18.5665	14.9898	3669300	Willow Warbler
31	WW	19.1789	15.3898	4466100	Willow Warbler
32	WW	18.9421	15.2082	4865400	Willow Warbler
33	WW	18.9487	15.1096	5468600	Willow Warbler
34	WW	19.61	15.6119	5671400	Willow Warbler
35	WW	18.9811	14.8607	5982600	Willow Warbler
36	WW	18.2978	14.1862	5864900	Willow Warbler
37	WW	16.7736	13.1222	5792800	Willow Warbler
38	WW	17.971	13.9825	5452100	Willow Warbler
39	WW	15.9806	12.8267	4757400	Willow Warbler
40	WW	12.668	10.258	3335200	Willow Warbler
41	WW	11.5816	9.69255	2125200	Willow Warbler
14	WY	25.1406	17.9475	1725500	Eurasian Wryneck
15	WY	25.8824	17.3784	2162700	Eurasian Wryneck
16	WY	24.7559	16.5487	2624200	Eurasian Wryneck
17	WY	24.7739	16.9397	3129400	Eurasian Wryneck
18	WY	24.7322	16.8113	3333600	Eurasian Wryneck
19	WY	22.9161	15.8147	3386000	Eurasian Wryneck
20	WY	22.4503	15.6519	3365800	Eurasian Wryneck
21	WY	21.836	14.957	3217300	Eurasian Wryneck
22	WY	21.8267	15.1838	2962800	Eurasian Wryneck
23	WY	22.3533	16.2939	2325400	Eurasian Wryneck
24	WY	23.7071	15.7056	1937000	Eurasian Wryneck
15	YW	16.9366	14.2799	3794600	Yellow Wagtail
16	YW	16.7128	14.0962	4314100	Yellow Wagtail
17	YW	16.6493	13.9146	4753700	Yellow Wagtail
18	YW	15.8634	13.349	5402000	Yellow Wagtail
19	YW	14.6185	12.4616	5690100	Yellow Wagtail
20	YW	15.6414	13.739	5660800	Yellow Wagtail
21	YW	16.1489	14.378	5141900	Yellow Wagtail
22	YW	16.8831	15.0347	4904200	Yellow Wagtail
23	YW	16.9617	15.144	4586800	Yellow Wagtail
24	YW	18.2607	16.2699	4245500	Yellow Wagtail
25	YW	18.6005	16.5263	4138000	Yellow Wagtail
26	YW	18.5903	16.6966	4014500	Yellow Wagtail
27	YW	18.1457	16.3455	4021500	Yellow Wagtail
28	YW	18.344	16.4029	3969200	Yellow Wagtail
29	YW	17.7808	16.0655	4019600	Yellow Wagtail
30	YW	17.6204	16.0105	4223700	Yellow Wagtail
31	YW	17.0479	15.4527	4372100	Yellow Wagtail
32	YW	15.98	14.3691	4809000	Yellow Wagtail
33	YW	14.9119	13.174	5609100	Yellow Wagtail
34	YW	15.671	13.4505	5885800	Yellow Wagtail
35	YW	14.5618	11.9881	6046400	Yellow Wagtail
36	YW	13.8723	11.0631	5752400	Yellow Wagtail
37	YW	14.5925	11.3406	5371200	Yellow Wagtail
38	YW	15.0366	11.4306	4415500	Yellow Wagtail
39	YW	15.8747	12.1521	3564500	Yellow Wagtail

## Sheet: data for Figure 2
Figure 2. Species population trend versus protected area cover.
Column	Description
English Name	Species English name
Mean % summed occurrence in protected area	Mean values for protected area coverage are calculated across all weeks where the species was considered in Europe (summed occurrence was great than or equal to 25% max summed occurrence). The data per week from which these means were derived is included in the data for Figure 1 tab.
Mean range size (km2)	Mean values for range are calculated across all weeks where the species was considered in Europe (summed occurrence was great than or equal to 25% max summed occurrence). Data from which the means are derived are in the data for Table 1 tab.
PECBMS 30-year trend (% change)	Pan-European Common Bird Monitoring Scheme 30 year trend data from https://pecbms.info/trends-and-indicators/species-trends/, access in May 2023
Migration distance	Migration distance as a categorical variable, long distance migrant = winters mainly south of the Sahara, short-distance migrant = winters mainly north of the Sahara. Migration data came from Hewson & Noble 2009 and Vickery et al. 2014, but updated to account for recent northwards shifts in wintering Chiffchaff and Blackcap
Body mass (g)	body mass data came from Storchova & Horak 2017
Habitat	Habitat data came from the PECMBS classification (Gregory et al. 207, Gregory & Van Strien 2010) and for nightjar (Sharps et al. 2015)
English Name	Mean % summed occurrence in protected area	Mean range size (km2)	PECBMS 30-year trend (% change)	Migration distance	Body mass (g)	Habitat
Barn Swallow	20.32	6659500	-19	long	18.95	farmland
Collared Flycatcher	26.29	756511	176	long	13.95	forest
Common Chiffchaff	22.59	4666935	169	short	7.7	forest
Common Cuckoo	21.86	5982977	-40	long	111	other
Common Nightingale	20.4	3472914	-68	long	20.15	other
Common Redstart	19.65	3298272	15	long	15.7	forest
Common Sand Martin	19.89	4114786	NA	long	13.5	other
Common Swift	20.05	5641800	-17	long	40	other
Common Wheatear	19.4	4448907	-74	long	22.95	other
Common Whitethroat	21.98	4466161	16	long	14.75	farmland
Eurasian Blackcap	25.18	4949323	184	short	18.6	other
Eurasian Hoopoe	16.12	3167946	-25	long	65	farmland
Eurasian Wryneck	23.67	2742700	-68	long	40	other
European Nightjar	22.7	512607	NA	long	71.5	other
European Pied Flycatcher	18.68	2408187	-25	long	13.2	forest
European Turtle Dove	18.53	3312040	-85	long	144	farmland
Garden Warbler	20.5	3496233	-32	long	18.7	other
Golden Oriole	21.57	3937400	10	long	69.75	other
Lesser whitethroat	19.9	3383209	-17	long	12.4	other
Marsh Warbler	22.12	2599240	69	long	12	other
Northern House Martin	23.61	5993100	-33	long	19.5	other
Ortolan Bunting	9.3	763542	-93	long	23.75	farmland
Red-backed Shrike	18.18	4607324	5	long	31.2	farmland
Ring Ouzel	34.88	657424	2	short	108	other
Sedge Warbler	17.57	2906447	-25	long	11.9	other
Tree Pipit	20.39	4142825	-55	long	22.15	forest
Whinchat	18.42	3659208	-90	long	16.6	farmland
Willow Warbler	19.87	4369215	-38	long	9.1	other
Wood Warbler	23.34	2708583	-53	long	9.95	forest
Yellow Wagtail	16.45	4748248	-69	long	16.5	farmland

## Sheet: data for Figure S1 & S2
Supplementary Figure 1. Standard error in percentage protected area cover between three years.
Supplementary Figure 2. Histogram of differences in percentage protected area cover between years.
Column	Description
week	week of the year, first week of january is week 1
species	species 2 letter code
diff_between_2018and2015	% summed occurrence in a protected area in 2018 - % summed occurrence in a protected area in 2015
diff_between_2015and2011	% summed occurrence in a protected area in 2018 - % summed occurrence in a protected area in 2015
diff_between_2018and2011	% summed occurrence in a protected area in 2018 - % summed occurrence in a protected area in 2011
range	the largest difference between years
sd	the standard deviation of the % summed occurrence in a protected area values for each of the three years
n	the number of years with a % summed occurrence in a protected area value for that species and week
se	the standard deviation of % summed occurrence in a protected area for each of the three years
species_names	species english name
week	species	diff_between_2018and2015	diff_between_2015and2011	diff_between_2018and2011	range	sd	n	se	species_names
13	BC	-0.611484	-0.0860693	-0.697553	0.697553	0.380329	3	0.219583	Eurasian Blackcap
14	BC	-0.0899091	0.193814	0.103904	0.193814	0.096991	3	0.0559978	Eurasian Blackcap
15	BC	0.447445	0.100882	0.548327	0.548327	0.291846	3	0.168498	Eurasian Blackcap
16	BC	0.40612	0.21538	0.6215	0.6215	0.315591	3	0.182206	Eurasian Blackcap
17	BC	0.32913	0.379299	0.708429	0.708429	0.35451	3	0.204677	Eurasian Blackcap
18	BC	0.14535	0.320288	0.465637	0.465637	0.238233	3	0.137544	Eurasian Blackcap
19	BC	-0.108355	0.413491	0.305136	0.413491	0.214408	3	0.123788	Eurasian Blackcap
20	BC	-0.145049	0.358637	0.213588	0.358637	0.180407	3	0.104158	Eurasian Blackcap
21	BC	-0.161483	0.312465	0.150982	0.312465	0.156262	3	0.090218	Eurasian Blackcap
22	BC	-0.104673	0.308967	0.204294	0.308967	0.157138	3	0.0907234	Eurasian Blackcap
23	BC	0.0458354	0.208469	0.254304	0.254304	0.135543	3	0.0782556	Eurasian Blackcap
24	BC	-0.106214	0.198145	0.0919306	0.198145	0.0991581	3	0.0572489	Eurasian Blackcap
25	BC	-0.124897	0.180972	0.0560748	0.180972	0.0926415	3	0.0534866	Eurasian Blackcap
26	BC	-0.178681	0.0976886	-0.0809923	0.178681	0.0894704	3	0.0516557	Eurasian Blackcap
27	BC	-0.314356	0.124178	-0.190178	0.314356	0.158328	3	0.091411	Eurasian Blackcap
28	BC	-0.454926	0.134599	-0.320327	0.454926	0.233696	3	0.134925	Eurasian Blackcap
29	BC	-0.358972	0.0365993	-0.322373	0.358972	0.197537	3	0.114048	Eurasian Blackcap
30	BC	-0.245724	0.0629715	-0.182753	0.245724	0.127635	3	0.0736901	Eurasian Blackcap
31	BC	-0.149681	0.00928292	-0.140398	0.149681	0.0838674	3	0.0484209	Eurasian Blackcap
32	BC	-0.0961279	0.0257246	-0.0704034	0.0961279	0.0497644	3	0.0287315	Eurasian Blackcap
33	BC	-0.0760487	0.132927	0.0568784	0.132927	0.0666936	3	0.0385055	Eurasian Blackcap
34	BC	-0.065476	0.449167	0.383691	0.449167	0.242644	3	0.140091	Eurasian Blackcap
35	BC	-0.165772	0.168628	0.0028559	0.168628	0.0965434	3	0.0557394	Eurasian Blackcap
36	BC	-0.777155	-0.0897493	-0.866904	0.866904	0.476716	3	0.275232	Eurasian Blackcap
37	BC	-1.27535	0.790444	-0.484906	1.27535	0.643746	3	0.371667	Eurasian Blackcap
38	BC	-1.00365	1.00258	-0.00106265	1.00365	0.579149	3	0.334372	Eurasian Blackcap
39	BC	-1.0578	0.651284	-0.406514	1.0578	0.533598	3	0.308073	Eurasian Blackcap
40	BC	-2.4624	0.880417	-1.58198	2.4624	1.24774	3	0.720386	Eurasian Blackcap
41	BC	-2.67835	0.891588	-1.78676	2.67835	1.36388	3	0.787435	Eurasian Blackcap
42	BC	NA	NA	-1.16275	1.16275	0.822192	2	0.581377	Eurasian Blackcap
1	CC	-1.41882	-1.28864	-2.70745	2.70745	1.35425	3	0.781876	Common Chiffchaff
2	CC	-1.33301	-0.964787	-2.29779	2.29779	1.1538	3	0.666148	Common Chiffchaff
3	CC	-0.929745	-0.447129	-1.37687	1.37687	0.702392	3	0.405526	Common Chiffchaff
4	CC	-0.41835	-0.841432	-1.25978	1.25978	0.641622	3	0.370441	Common Chiffchaff
5	CC	-0.343155	-0.318158	-0.661314	0.661314	0.330736	3	0.19095	Common Chiffchaff
6	CC	-0.83503	0.126904	-0.708125	0.83503	0.449967	3	0.259788	Common Chiffchaff
7	CC	-1.13557	-0.21099	-1.34656	1.34656	0.724253	3	0.418148	Common Chiffchaff
8	CC	-1.56899	-0.0415686	-1.61056	1.61056	0.918091	3	0.53006	Common Chiffchaff
9	CC	-2.10765	0.0131985	-2.09445	2.10765	1.21306	3	0.70036	Common Chiffchaff
10	CC	-1.4352	-0.159566	-1.59476	1.59476	0.878306	3	0.50709	Common Chiffchaff
11	CC	-1.26418	-0.155522	-1.4197	1.4197	0.778663	3	0.449561	Common Chiffchaff
12	CC	-0.673861	-0.473801	-1.14766	1.14766	0.57673	3	0.332975	Common Chiffchaff
13	CC	-1.09314	-0.362673	-1.45581	1.45581	0.757833	3	0.437535	Common Chiffchaff
14	CC	-0.717496	-0.0947531	-0.812249	0.812249	0.444133	3	0.256421	Common Chiffchaff
15	CC	-1.05813	0.361667	-0.696468	1.05813	0.537823	3	0.310512	Common Chiffchaff
16	CC	-1.86361	0.0978337	-1.76578	1.86361	1.04886	3	0.605557	Common Chiffchaff
17	CC	-1.38485	0.0846876	-1.30016	1.38485	0.776254	3	0.44817	Common Chiffchaff
18	CC	-0.493088	-0.267796	-0.760883	0.760883	0.385961	3	0.222834	Common Chiffchaff
19	CC	-0.473288	-0.164775	-0.638064	0.638064	0.331229	3	0.191235	Common Chiffchaff
20	CC	-0.321342	0.118808	-0.202534	0.321342	0.162479	3	0.0938072	Common Chiffchaff
21	CC	-0.421893	0.119081	-0.302812	0.421893	0.217512	3	0.125581	Common Chiffchaff
22	CC	-0.503079	0.295445	-0.207634	0.503079	0.252813	3	0.145962	Common Chiffchaff
23	CC	-0.547497	0.386452	-0.161046	0.547497	0.281376	3	0.162452	Common Chiffchaff
24	CC	-0.541796	0.340118	-0.201677	0.541796	0.27383	3	0.158096	Common Chiffchaff
25	CC	-0.389036	-0.121716	-0.510751	0.510751	0.26678	3	0.154026	Common Chiffchaff
26	CC	-0.529683	-0.0770242	-0.606707	0.606707	0.3303	3	0.190699	Common Chiffchaff
27	CC	-0.389501	0.00774677	-0.381754	0.389501	0.222676	3	0.128562	Common Chiffchaff
28	CC	-0.43301	-0.236375	-0.669384	0.669384	0.339472	3	0.195994	Common Chiffchaff
29	CC	-0.650281	-0.369394	-1.01967	1.01967	0.516245	3	0.298054	Common Chiffchaff
30	CC	-0.433205	-0.410653	-0.843857	0.843857	0.421979	3	0.24363	Common Chiffchaff
31	CC	-0.443548	-0.304249	-0.747797	0.747797	0.376055	3	0.217115	Common Chiffchaff
32	CC	-0.226002	-0.561019	-0.787021	0.787021	0.40522	3	0.233954	Common Chiffchaff
33	CC	-0.265541	-0.667508	-0.933049	0.933049	0.480739	3	0.277555	Common Chiffchaff
34	CC	-0.188104	-0.622231	-0.810335	0.810335	0.424106	3	0.244858	Common Chiffchaff
35	CC	-0.465777	-1.1456	-1.61138	1.61138	0.829245	3	0.478765	Common Chiffchaff
36	CC	-0.130054	-0.941889	-1.07194	1.07194	0.584969	3	0.337732	Common Chiffchaff
37	CC	0.538654	-0.667301	-0.128648	0.667301	0.354022	3	0.204395	Common Chiffchaff
38	CC	0.550563	0.229877	0.78044	0.78044	0.401051	3	0.231547	Common Chiffchaff
39	CC	0.342249	0.103509	0.445758	0.445758	0.233291	3	0.134691	Common Chiffchaff
40	CC	-0.138643	0.332119	0.193476	0.332119	0.166812	3	0.0963091	Common Chiffchaff
41	CC	-0.592002	0.154413	-0.437589	0.592002	0.307082	3	0.177294	Common Chiffchaff
42	CC	-0.544844	0.151651	-0.393192	0.544844	0.281204	3	0.162353	Common Chiffchaff
43	CC	-0.720289	0.256253	-0.464036	0.720289	0.365105	3	0.210794	Common Chiffchaff
44	CC	-0.173702	0.258882	0.0851795	0.258882	0.131939	3	0.0761751	Common Chiffchaff
45	CC	-0.339872	0.819335	0.479463	0.819335	0.411645	3	0.237663	Common Chiffchaff
46	CC	0.269076	0.118025	0.3871	0.3871	0.198401	3	0.114547	Common Chiffchaff
47	CC	0.155068	-0.326233	-0.171165	0.326233	0.163183	3	0.0942135	Common Chiffchaff
48	CC	0.377802	-0.790353	-0.412551	0.790353	0.395304	3	0.228229	Common Chiffchaff
49	CC	0.525774	-1.28719	-0.761412	1.28719	0.647178	3	0.373648	Common Chiffchaff
50	CC	0.502068	-1.78466	-1.28259	1.78466	0.920338	3	0.531357	Common Chiffchaff
51	CC	0.359369	-0.986713	-0.627344	0.986713	0.499384	3	0.28832	Common Chiffchaff
52	CC	0.14936	-0.884687	-0.735326	0.884687	0.473583	3	0.273423	Common Chiffchaff
16	CK	0.126746	0.480632	0.607378	0.607378	0.320411	3	0.184989	Common Cuckoo
17	CK	0.951877	0.63911	1.59099	1.59099	0.800601	3	0.462227	Common Cuckoo
18	CK	0.0603347	0.356268	0.416603	0.416603	0.225139	3	0.129984	Common Cuckoo
19	CK	0.288844	-0.0848738	0.20397	0.288844	0.148458	3	0.0857122	Common Cuckoo
20	CK	0.278651	-0.188217	0.0904337	0.278651	0.142156	3	0.0820739	Common Cuckoo
21	CK	0.175294	-0.0876667	0.0876277	0.175294	0.0876472	3	0.0506031	Common Cuckoo
22	CK	0.111662	0.159945	0.271607	0.271607	0.136517	3	0.0788182	Common Cuckoo
23	CK	-0.242354	0.157904	-0.0844506	0.242354	0.123018	3	0.0710246	Common Cuckoo
24	CK	-0.248891	0.0130422	-0.235849	0.248891	0.140084	3	0.0808776	Common Cuckoo
25	CK	-0.351929	-0.359865	-0.711794	0.711794	0.355904	3	0.205481	Common Cuckoo
26	CK	-0.869484	0.0360786	-0.833405	0.869484	0.491913	3	0.284006	Common Cuckoo
27	CK	-0.940242	0.0690917	-0.87115	0.940242	0.524044	3	0.302557	Common Cuckoo
28	CK	-1.12929	0.270727	-0.858563	1.12929	0.589593	3	0.340402	Common Cuckoo
18	ED	2.94219	-0.228946	2.71324	2.94219	1.63659	3	0.944887	Red-backed Shrike
19	ED	2.13569	-0.0862688	2.04942	2.13569	1.20891	3	0.697962	Red-backed Shrike
20	ED	1.00918	-0.0359656	0.973213	1.00918	0.572549	3	0.330562	Red-backed Shrike
21	ED	0.527652	-0.676257	-0.148606	0.676257	0.355393	3	0.205186	Red-backed Shrike
22	ED	0.38523	-0.296964	0.0882658	0.38523	0.201817	3	0.116519	Red-backed Shrike
23	ED	0.41549	-0.310475	0.105015	0.41549	0.216046	3	0.124734	Red-backed Shrike
24	ED	0.551467	-0.736019	-0.184553	0.736019	0.382949	3	0.221096	Red-backed Shrike
25	ED	0.478181	-0.617311	-0.13913	0.617311	0.323802	3	0.186947	Red-backed Shrike
26	ED	0.40886	-0.451488	-0.0426282	0.451488	0.249274	3	0.143919	Red-backed Shrike
27	ED	0.513777	-0.664015	-0.150238	0.664015	0.348199	3	0.201033	Red-backed Shrike
28	ED	0.479122	-0.920272	-0.44115	0.920272	0.460267	3	0.265735	Red-backed Shrike
29	ED	0.501741	-0.670426	-0.168685	0.670426	0.348729	3	0.201339	Red-backed Shrike
30	ED	0.21083	-0.329119	-0.118288	0.329119	0.166714	3	0.0962522	Red-backed Shrike
31	ED	-0.161527	-0.278082	-0.439609	0.439609	0.222365	3	0.128382	Red-backed Shrike
32	ED	-0.304739	-0.356628	-0.661367	0.661367	0.331022	3	0.191116	Red-backed Shrike
33	ED	-0.447006	-0.408279	-0.855285	0.855285	0.427788	3	0.246984	Red-backed Shrike
34	ED	-0.622921	-0.417437	-1.04036	1.04036	0.52355	3	0.302272	Red-backed Shrike
35	ED	-0.888414	-0.496171	-1.38459	1.38459	0.701491	3	0.405006	Red-backed Shrike
36	ED	-1.19557	-0.546758	-1.74233	1.74233	0.891071	3	0.51446	Red-backed Shrike
37	ED	-1.71748	0.379947	-1.33753	1.71748	0.902136	3	0.520848	Red-backed Shrike
38	ED	-2.16884	0.228233	-1.94061	2.16884	1.19177	3	0.68807	Red-backed Shrike
15	FA	2.04806	0.506448	2.55451	2.55451	1.35256	3	0.780902	Collared Flycatcher
16	FA	0.330648	1.03983	1.37048	1.37048	0.715169	3	0.412903	Collared Flycatcher
17	FA	0.428786	2.27066	2.69945	2.69945	1.45068	3	0.837549	Collared Flycatcher
18	FA	0.55147	1.02991	1.58138	1.58138	0.802661	3	0.463416	Collared Flycatcher
19	FA	-0.0207464	1.27153	1.25078	1.27153	0.728203	3	0.420428	Collared Flycatcher
20	FA	0.0830891	1.98082	2.06391	2.06391	1.16835	3	0.674548	Collared Flycatcher
21	FA	0.0534114	2.89658	2.94999	2.94999	1.68797	3	0.97455	Collared Flycatcher
22	FA	0.101634	4.28906	4.39069	4.39069	2.50614	3	1.44692	Collared Flycatcher
23	FA	-0.0429087	7.27119	7.22828	7.27119	4.18569	3	2.41661	Collared Flycatcher
18	GW	0.66794	-0.211416	0.456524	0.66794	0.341383	3	0.197098	Garden Warbler
19	GW	-0.465201	0.428254	-0.036947	0.465201	0.258579	3	0.149291	Garden Warbler
20	GW	-0.897002	0.109736	-0.787267	0.897002	0.489293	3	0.282493	Garden Warbler
21	GW	-0.834118	0.0495835	-0.784534	0.834118	0.467922	3	0.270155	Garden Warbler
22	GW	-0.51472	-0.103497	-0.618217	0.618217	0.331119	3	0.191172	Garden Warbler
23	GW	-0.862757	0.133648	-0.729108	0.862757	0.464365	3	0.268101	Garden Warbler
24	GW	-0.536344	-0.137265	-0.673609	0.673609	0.355962	3	0.205515	Garden Warbler
25	GW	-0.729748	-0.641151	-1.3709	1.3709	0.685927	3	0.39602	Garden Warbler
26	GW	-0.793121	-0.713613	-1.50673	1.50673	0.753717	3	0.435159	Garden Warbler
27	GW	-0.725262	-0.924478	-1.64974	1.64974	0.826872	3	0.477395	Garden Warbler
28	GW	-0.574158	-1.56062	-2.13478	2.13478	1.10472	3	0.637811	Garden Warbler
29	GW	-0.709182	-0.440924	-1.15011	1.15011	0.580244	3	0.335004	Garden Warbler
30	GW	-0.201441	1.51707	1.31563	1.51707	0.82391	3	0.475684	Garden Warbler
31	GW	NA	NA	-0.859922	0.859922	0.608057	2	0.429961	Garden Warbler
32	GW	NA	NA	-1.37048	1.37048	0.969077	2	0.685241	Garden Warbler
33	GW	NA	NA	-3.94997	3.94997	2.79305	2	1.97499	Garden Warbler
34	GW	NA	NA	-3.44179	3.44179	2.43371	2	1.7209	Garden Warbler
35	GW	NA	NA	-3.40315	3.40315	2.40639	2	1.70158	Garden Warbler
36	GW	NA	NA	-3.14911	3.14911	2.22676	2	1.57456	Garden Warbler
15	HM	-0.00106011	-0.202246	-0.203306	0.203306	0.117074	3	0.0675928	Northern House Martin
16	HM	-0.395882	0.0893638	-0.306518	0.395882	0.20763	3	0.119875	Northern House Martin
17	HM	0.508609	-0.558865	-0.0502564	0.558865	0.309176	3	0.178503	Northern House Martin
18	HM	0.79634	-0.777028	0.0193118	0.79634	0.454295	3	0.262287	Northern House Martin
19	HM	0.860011	-0.938409	-0.0783982	0.938409	0.520637	3	0.30059	Northern House Martin
20	HM	0.505351	-0.481214	0.0241368	0.505351	0.285052	3	0.164575	Northern House Martin
21	HM	0.258617	-0.674591	-0.415974	0.674591	0.340341	3	0.196496	Northern House Martin
22	HM	0.251227	-0.574678	-0.323452	0.574678	0.288095	3	0.166331	Northern House Martin
23	HM	-0.188573	0.034466	-0.154107	0.188573	0.100413	3	0.0579735	Northern House Martin
24	HM	-0.410919	-0.111117	-0.522036	0.522036	0.274992	3	0.158767	Northern House Martin
25	HM	-0.429604	-0.0119082	-0.441512	0.441512	0.25154	3	0.145227	Northern House Martin
26	HM	-0.0850387	-0.286439	-0.371478	0.371478	0.194626	3	0.112367	Northern House Martin
27	HM	-0.00534763	-0.275652	-0.280999	0.280999	0.160714	3	0.092788	Northern House Martin
28	HM	-0.0817966	-0.0876796	-0.169476	0.169476	0.0847551	3	0.0489334	Northern House Martin
29	HM	-0.0838329	0.152814	0.0689815	0.152814	0.0765274	3	0.0441831	Northern House Martin
30	HM	-0.0332124	0.269831	0.236618	0.269831	0.147139	3	0.0849509	Northern House Martin
31	HM	-0.344196	0.469418	0.125222	0.469418	0.243072	3	0.140338	Northern House Martin
32	HM	-0.497673	0.420386	-0.0772871	0.497673	0.267824	3	0.154628	Northern House Martin
33	HM	-0.153529	0.272634	0.119105	0.272634	0.136679	3	0.0789115	Northern House Martin
34	HM	0.665638	0.198973	0.864612	0.864612	0.452809	3	0.26143	Northern House Martin
35	HM	0.453092	0.0624494	0.515541	0.515541	0.281358	3	0.162442	Northern House Martin
36	HM	0.729307	0.112115	0.841422	0.841422	0.456882	3	0.263781	Northern House Martin
37	HM	0.412386	0.464635	0.877021	0.877021	0.43877	3	0.253324	Northern House Martin
38	HM	0.374275	0.381956	0.756231	0.756231	0.378122	3	0.218309	Northern House Martin
11	HP	0.392822	-0.0443049	0.348517	0.392822	0.21515	3	0.124217	Eurasian Hoopoe
12	HP	-0.145443	-0.389217	-0.534659	0.534659	0.276437	3	0.159601	Eurasian Hoopoe
13	HP	-0.114357	-0.736468	-0.850825	0.850825	0.461766	3	0.266601	Eurasian Hoopoe
14	HP	-0.980858	-0.509725	-1.49058	1.49058	0.757599	3	0.4374	Eurasian Hoopoe
15	HP	-0.81	-0.383523	-1.19352	1.19352	0.609329	3	0.351796	Eurasian Hoopoe
16	HP	-0.754192	-0.28192	-1.03611	1.03611	0.535695	3	0.309284	Eurasian Hoopoe
17	HP	-0.652736	-0.42308	-1.07582	1.07582	0.541978	3	0.312911	Eurasian Hoopoe
18	HP	-0.499831	0.0260087	-0.473823	0.499831	0.28137	3	0.162449	Eurasian Hoopoe
19	HP	-0.522196	0.535699	0.0135032	0.535699	0.305463	3	0.176359	Eurasian Hoopoe
20	HP	-0.806269	0.733052	-0.0732174	0.806269	0.445869	3	0.257423	Eurasian Hoopoe
21	HP	-0.575346	0.788393	0.213046	0.788393	0.407835	3	0.235464	Eurasian Hoopoe
22	HP	-0.511835	0.525541	0.0137051	0.525541	0.299543	3	0.172941	Eurasian Hoopoe
23	HP	-0.467457	0.892655	0.425198	0.892655	0.446494	3	0.257784	Eurasian Hoopoe
24	HP	-0.706672	0.565646	-0.141026	0.706672	0.373994	3	0.215925	Eurasian Hoopoe
25	HP	-1.03805	0.268273	-0.76978	1.03805	0.538839	3	0.311099	Eurasian Hoopoe
26	HP	-1.41636	0.566655	-0.849705	1.41636	0.712878	3	0.411581	Eurasian Hoopoe
27	HP	-1.15292	0.402959	-0.749962	1.15292	0.585099	3	0.337807	Eurasian Hoopoe
28	HP	-0.947063	-0.390778	-1.33784	1.33784	0.687926	3	0.397174	Eurasian Hoopoe
29	HP	-0.81719	-0.8395	-1.65669	1.65669	0.82837	3	0.47826	Eurasian Hoopoe
30	HP	-0.518723	-1.374	-1.89272	1.89272	0.978039	3	0.564671	Eurasian Hoopoe
31	HP	-0.560727	-1.17866	-1.73939	1.73939	0.887799	3	0.512571	Eurasian Hoopoe
32	HP	-0.230197	-1.08948	-1.31967	1.31967	0.704922	3	0.406987	Eurasian Hoopoe
33	HP	0.0872409	-0.499434	-0.412193	0.499434	0.266755	3	0.154011	Eurasian Hoopoe
34	HP	0.456876	-0.647125	-0.190249	0.647125	0.332591	3	0.192022	Eurasian Hoopoe
35	HP	1.04788	-0.705138	0.34274	1.04788	0.534281	3	0.308467	Eurasian Hoopoe
36	HP	1.75311	-0.227588	1.52552	1.75311	0.953276	3	0.550374	Eurasian Hoopoe
15	LW	4.81783	-0.163701	4.65413	4.81783	2.73554	3	1.57937	Lesser Whitethroat
16	LW	3.67506	0.225755	3.90081	3.90081	2.18988	3	1.26433	Lesser Whitethroat
17	LW	2.81842	-0.135783	2.68264	2.81842	1.58947	3	0.917682	Lesser Whitethroat
18	LW	1.02583	-0.993464	0.0323633	1.02583	0.583144	3	0.336678	Lesser Whitethroat
19	LW	0.485434	-1.44122	-0.955788	1.44122	0.733292	3	0.423366	Lesser Whitethroat
20	LW	0.641743	-0.488966	0.152778	0.641743	0.335227	3	0.193543	Lesser Whitethroat
21	LW	0.232032	0.0607401	0.292772	0.292772	0.154512	3	0.0892076	Lesser Whitethroat
22	LW	-0.19956	0.396191	0.196631	0.396191	0.198097	3	0.114372	Lesser Whitethroat
23	LW	-0.17027	0.186795	0.0165258	0.186795	0.103406	3	0.0597017	Lesser Whitethroat
24	LW	0.0650266	0.0600484	0.125075	0.125075	0.062554	3	0.0361156	Lesser Whitethroat
25	LW	-0.18629	0.305952	0.119662	0.305952	0.15418	3	0.0890161	Lesser Whitethroat
26	LW	-0.413804	-0.490158	-0.903962	0.903962	0.452518	3	0.261261	Lesser Whitethroat
27	LW	-0.616769	-0.683226	-1.29999	1.29999	0.650281	3	0.37544	Lesser Whitethroat
28	LW	-1.04479	-0.173576	-1.21837	1.21837	0.659057	3	0.380507	Lesser Whitethroat
29	LW	-1.98109	-0.909029	-2.89012	2.89012	1.47783	3	0.853225	Lesser Whitethroat
30	LW	-1.98562	-0.693651	-2.67927	2.67927	1.39058	3	0.802854	Lesser Whitethroat
31	LW	-1.27421	-1.38603	-2.66023	2.66023	1.33051	3	0.76817	Lesser Whitethroat
32	LW	-0.923787	-1.51756	-2.44135	2.44135	1.23265	3	0.71167	Lesser Whitethroat
33	LW	-1.27768	-1.57043	-2.84812	2.84812	1.42656	3	0.823627	Lesser Whitethroat
34	LW	-1.24299	-0.909208	-2.1522	2.1522	1.0804	3	0.623771	Lesser Whitethroat
35	LW	-0.560495	-2.79607	-3.35656	3.35656	1.79809	3	1.03813	Lesser Whitethroat
36	LW	-0.354809	-1.71471	-2.06952	2.06952	1.10672	3	0.638967	Lesser Whitethroat
37	LW	-0.947271	-1.85582	-2.80309	2.80309	1.42588	3	0.82323	Lesser Whitethroat
20	MW	0.592632	-0.434614	0.158018	0.592632	0.306886	3	0.17718	Marsh Warbler
21	MW	0.367049	-0.412551	-0.0455025	0.412551	0.226198	3	0.130596	Marsh Warbler
22	MW	0.517472	-0.139809	0.377662	0.517472	0.267692	3	0.154552	Marsh Warbler
23	MW	0.4461	-0.713204	-0.267104	0.713204	0.360326	3	0.208035	Marsh Warbler
24	MW	0.196164	-0.547832	-0.351668	0.547832	0.27757	3	0.160255	Marsh Warbler
25	MW	0.236794	-0.544136	-0.307342	0.544136	0.272829	3	0.157518	Marsh Warbler
26	MW	-0.172042	-0.576774	-0.748817	0.748817	0.392215	3	0.226445	Marsh Warbler
27	MW	0.311004	-0.499359	-0.188354	0.499359	0.252177	3	0.145595	Marsh Warbler
28	MW	0.023141	-0.329827	-0.306686	0.329827	0.184109	3	0.106296	Marsh Warbler
15	N.	0.306264	-1.96582	-1.65955	1.96582	1.0577	3	0.610662	Common Nightingale
16	N.	0.566243	-0.993203	-0.426961	0.993203	0.498227	3	0.287651	Common Nightingale
17	N.	0.443844	-0.240476	0.203368	0.443844	0.222181	3	0.128276	Common Nightingale
18	N.	0.273666	-0.118282	0.155384	0.273666	0.137252	3	0.0792422	Common Nightingale
19	N.	0.179818	0.0575702	0.237388	0.237388	0.123829	3	0.0714928	Common Nightingale
20	N.	0.110998	0.0573879	0.168386	0.168386	0.0856034	3	0.0494232	Common Nightingale
21	N.	-0.0319841	-0.0694179	-0.101402	0.101402	0.0518398	3	0.0299297	Common Nightingale
22	N.	0.0469516	-0.31281	-0.265859	0.31281	0.168689	3	0.0973925	Common Nightingale
23	N.	0.128191	-0.354188	-0.225997	0.354188	0.179331	3	0.103537	Common Nightingale
24	N.	0.105542	-0.573902	-0.46836	0.573902	0.305468	3	0.176362	Common Nightingale
25	N.	0.201369	-0.733998	-0.532629	0.733998	0.379253	3	0.218962	Common Nightingale
26	N.	0.167441	-0.850165	-0.682725	0.850165	0.450357	3	0.260014	Common Nightingale
27	N.	0.187525	-0.956607	-0.769081	0.956607	0.50691	3	0.292665	Common Nightingale
28	N.	0.228424	-1.11737	-0.888942	1.11737	0.590325	3	0.340824	Common Nightingale
29	N.	-0.0357394	-1.40865	-1.44439	1.44439	0.823797	3	0.475619	Common Nightingale
19	NJ	-3.60078	5.88899	2.28821	5.88899	2.96878	3	1.71402	European Nightjar
20	NJ	-3.7644	4.92187	1.15747	4.92187	2.57343	3	1.48577	European Nightjar
21	NJ	-1.46596	1.59778	0.131822	1.59778	0.886877	3	0.512039	European Nightjar
22	NJ	-1.18894	0.929254	-0.259688	1.18894	0.625104	3	0.360904	European Nightjar
23	NJ	-1.46086	0.908947	-0.551913	1.46086	0.737665	3	0.425891	European Nightjar
24	NJ	-0.674271	1.23313	0.558857	1.23313	0.617464	3	0.356493	European Nightjar
25	NJ	-1.1286	0.80672	-0.321877	1.1286	0.581397	3	0.33567	European Nightjar
26	NJ	-0.423246	1.2764	0.853158	1.2764	0.650157	3	0.375368	European Nightjar
27	NJ	-0.679094	1.15854	0.479443	1.15854	0.582129	3	0.336092	European Nightjar
28	NJ	-0.812153	0.362376	-0.449778	0.812153	0.40686	3	0.234901	European Nightjar
29	NJ	-0.32844	0.839454	0.511014	0.839454	0.423023	3	0.244233	European Nightjar
30	NJ	0.546265	-0.744393	-0.198127	0.744393	0.385526	3	0.222583	European Nightjar
31	NJ	-0.214195	0.396812	0.182617	0.396812	0.198615	3	0.114671	European Nightjar
32	NJ	0.191113	-0.492352	-0.301239	0.492352	0.24822	3	0.14331	European Nightjar
33	NJ	0.0103923	1.95288	1.96328	1.96328	1.13051	3	0.652701	European Nightjar
34	NJ	-0.821836	0.201836	-0.62	0.821836	0.428282	3	0.247269	European Nightjar
35	NJ	-1.52414	-0.106678	-1.63082	1.63082	0.912317	3	0.526726	European Nightjar
36	NJ	-0.616698	-4.8669	-5.4836	5.4836	3.0038	3	1.73425	European Nightjar
17	OB	1.74512	-1.06983	0.675292	1.74512	0.879961	3	0.508046	Ortolan Bunting
18	OB	1.24378	-0.365615	0.878162	1.24378	0.639248	3	0.36907	Ortolan Bunting
19	OB	0.68378	0.0141361	0.697917	0.697917	0.398924	3	0.230319	Ortolan Bunting
20	OB	0.258451	-0.48771	-0.229259	0.48771	0.244	3	0.140874	Ortolan Bunting
21	OB	0.0857086	-0.459159	-0.37345	0.459159	0.244144	3	0.140957	Ortolan Bunting
22	OB	-0.00392744	-0.474613	-0.478541	0.478541	0.275159	3	0.158863	Ortolan Bunting
23	OB	-0.322242	-0.406455	-0.728697	0.728697	0.365159	3	0.210824	Ortolan Bunting
24	OB	-0.437721	-0.600319	-1.03804	1.03804	0.521138	3	0.300879	Ortolan Bunting
25	OB	-0.858501	-0.170947	-1.02945	1.02945	0.551666	3	0.318504	Ortolan Bunting
26	OB	-1.2757	1.39486	0.119159	1.39486	0.773222	3	0.44642	Ortolan Bunting
27	OB	-1.00325	0.989514	-0.0137388	1.00325	0.575303	3	0.332152	Ortolan Bunting
28	OB	-0.432751	-1.59456	-2.02731	2.02731	1.0677	3	0.616436	Ortolan Bunting
29	OB	-0.0692424	-1.65221	-1.72145	1.72145	0.974505	3	0.562631	Ortolan Bunting
30	OB	-0.0859234	-2.55927	-2.64519	2.64519	1.50301	3	0.867765	Ortolan Bunting
31	OB	0.756675	-2.93314	-2.17647	2.93314	1.52277	3	0.879169	Ortolan Bunting
32	OB	0.737798	-3.49916	-2.76136	3.49916	1.84452	3	1.06493	Ortolan Bunting
33	OB	-0.0317781	-3.58387	-3.61564	3.61564	2.07838	3	1.19995	Ortolan Bunting
34	OB	0.416898	-1.49945	-1.08255	1.49945	0.77396	3	0.446846	Ortolan Bunting
35	OB	-0.752307	-2.3103	-3.0626	3.0626	1.59598	3	0.921442	Ortolan Bunting
17	OL	0.00789805	0.0619323	0.0698303	0.0698303	0.038241	3	0.0220785	Eurasian Golden Oriole
18	OL	0.859793	0.235543	1.09534	1.09534	0.576554	3	0.332874	Eurasian Golden Oriole
19	OL	0.388775	0.626028	1.0148	1.0148	0.512003	3	0.295605	Eurasian Golden Oriole
20	OL	0.194739	0.765787	0.960527	0.960527	0.507767	3	0.29316	Eurasian Golden Oriole
21	OL	0.328514	0.798098	1.12661	1.12661	0.579387	3	0.334509	Eurasian Golden Oriole
22	OL	0.175441	0.706138	0.881578	0.881578	0.466653	3	0.269422	Eurasian Golden Oriole
23	OL	0.0737286	0.38687	0.460599	0.460599	0.247405	3	0.142839	Eurasian Golden Oriole
24	OL	0.514984	-0.145483	0.369501	0.514984	0.265489	3	0.15328	Eurasian Golden Oriole
25	OL	0.568029	0.134938	0.702968	0.702968	0.373057	3	0.215385	Eurasian Golden Oriole
26	OL	0.512427	0.448387	0.960814	0.960814	0.480763	3	0.277568	Eurasian Golden Oriole
27	OL	0.498318	0.453815	0.952133	0.952133	0.47624	3	0.274957	Eurasian Golden Oriole
28	OL	0.661633	0.307983	0.969616	0.969616	0.49544	3	0.286043	Eurasian Golden Oriole
29	OL	0.638359	0.336731	0.97509	0.97509	0.495259	3	0.285938	Eurasian Golden Oriole
30	OL	0.664424	1.14186	1.80628	1.80628	0.913596	3	0.527465	Eurasian Golden Oriole
31	OL	0.850973	1.27083	2.1218	2.1218	1.0678	3	0.616495	Eurasian Golden Oriole
32	OL	0.885441	1.58072	2.46616	2.46616	1.24931	3	0.721288	Eurasian Golden Oriole
33	OL	0.911726	1.3302	2.24192	2.24192	1.12745	3	0.650935	Eurasian Golden Oriole
17	PF	-2.43955	2.59509	0.155535	2.59509	1.45545	3	0.840306	European Pied Flycatcher
18	PF	-2.82764	1.05199	-1.77565	2.82764	1.42917	3	0.825133	European Pied Flycatcher
19	PF	-1.50912	-0.0550805	-1.5642	1.5642	0.887616	3	0.512465	European Pied Flycatcher
20	PF	-0.787865	-0.421435	-1.2093	1.2093	0.613833	3	0.354397	European Pied Flycatcher
21	PF	-0.548857	-0.458434	-1.00729	1.00729	0.504321	3	0.29117	European Pied Flycatcher
22	PF	-0.441115	-0.45941	-0.900524	0.900524	0.450293	3	0.259977	European Pied Flycatcher
23	PF	0.143887	-1.67781	-1.53392	1.67781	0.929932	3	0.536897	European Pied Flycatcher
24	PF	-0.410502	-0.748677	-1.15918	1.15918	0.587754	3	0.33934	European Pied Flycatcher
25	PF	-0.303228	-0.547905	-0.851133	0.851133	0.431388	3	0.249062	European Pied Flycatcher
26	PF	0.258385	-0.489646	-0.231261	0.489646	0.244948	3	0.141421	European Pied Flycatcher
27	PF	0.505366	-0.559495	-0.0541284	0.559495	0.308588	3	0.178163	European Pied Flycatcher
28	PF	0.519898	-0.42175	0.0981477	0.519898	0.276225	3	0.159478	European Pied Flycatcher
29	PF	0.0711605	-0.417432	-0.346272	0.417432	0.223315	3	0.128931	European Pied Flycatcher
30	PF	0.284075	-1.24336	-0.959289	1.24336	0.651522	3	0.376157	European Pied Flycatcher
31	PF	0.694096	-2.44793	-1.75384	2.44793	1.26162	3	0.728396	European Pied Flycatcher
32	PF	-0.109734	-1.39349	-1.50323	1.50323	0.838008	3	0.483824	European Pied Flycatcher
33	PF	-0.899318	-1.07846	-1.97778	1.97778	0.990242	3	0.571716	European Pied Flycatcher
34	PF	-1.56664	-0.57395	-2.14059	2.14059	1.108	3	0.639702	European Pied Flycatcher
35	PF	-1.22232	-0.15003	-1.37235	1.37235	0.752762	3	0.434608	European Pied Flycatcher
36	PF	-0.870441	0.110777	-0.759664	0.870441	0.473819	3	0.27356	European Pied Flycatcher
37	PF	-0.685545	0.367363	-0.318182	0.685545	0.343066	3	0.198069	European Pied Flycatcher
38	PF	-1.35155	0.174437	-1.17711	1.35155	0.735154	3	0.424441	European Pied Flycatcher
39	PF	-1.56333	0.32599	-1.23734	1.56333	0.824748	3	0.476169	European Pied Flycatcher
15	RT	-0.307346	-1.83848	-2.14582	2.14582	1.16039	3	0.669951	Common Redstart
16	RT	-0.753152	0.281515	-0.471637	0.753152	0.380554	3	0.219713	Common Redstart
17	RT	-0.517721	0.508975	-0.00874632	0.517721	0.296414	3	0.171135	Common Redstart
18	RT	-0.670842	0.239277	-0.431565	0.670842	0.339983	3	0.196289	Common Redstart
19	RT	-0.141221	-0.322972	-0.464193	0.464193	0.237953	3	0.137382	Common Redstart
20	RT	-0.119142	-0.0507464	-0.169888	0.169888	0.0872084	3	0.0503498	Common Redstart
21	RT	-0.0221544	-0.233835	-0.25599	0.25599	0.141833	3	0.0818876	Common Redstart
22	RT	-0.11494	0.146887	0.0319472	0.146887	0.0772526	3	0.0446018	Common Redstart
23	RT	-0.10182	-0.197777	-0.299597	0.299597	0.152338	3	0.0879525	Common Redstart
24	RT	-0.227184	-0.217107	-0.444291	0.444291	0.222165	3	0.128267	Common Redstart
25	RT	-0.249964	-0.370112	-0.620076	0.620076	0.311972	3	0.180117	Common Redstart
26	RT	-0.543898	-0.530848	-1.07475	1.07475	0.537386	3	0.31026	Common Redstart
27	RT	-0.771732	-0.914013	-1.68574	1.68574	0.843872	3	0.48721	Common Redstart
28	RT	-0.951059	-1.07364	-2.0247	2.0247	1.01297	3	0.584839	Common Redstart
29	RT	-1.03268	-0.802077	-1.83475	1.83475	0.919789	3	0.53104	Common Redstart
30	RT	-1.30802	-0.623637	-1.93165	1.93165	0.985826	3	0.569167	Common Redstart
31	RT	-1.65506	-0.166466	-1.82153	1.82153	1.00705	3	0.58142	Common Redstart
32	RT	-2.1387	-0.128386	-2.26708	2.26708	1.27346	3	0.735231	Common Redstart
33	RT	-1.93262	0.108708	-1.82391	1.93262	1.08578	3	0.626873	Common Redstart
34	RT	-1.91082	1.24972	-0.661102	1.91082	0.970403	3	0.560263	Common Redstart
35	RT	-1.66185	1.03271	-0.629136	1.66185	0.839051	3	0.484426	Common Redstart
36	RT	-3.39169	1.02918	-2.3625	3.39169	1.73897	3	1.004	Common Redstart
37	RT	-3.34412	2.34679	-0.997334	3.34412	1.71684	3	0.991219	Common Redstart
38	RT	-4.203	2.29543	-1.90757	4.203	2.10448	3	1.21502	Common Redstart
39	RT	-4.18502	0.330674	-3.85434	4.18502	2.32664	3	1.34329	Common Redstart
40	RT	-2.23295	-0.659147	-2.8921	2.8921	1.51574	3	0.875113	Common Redstart
41	RT	-0.940202	-0.886383	-1.82658	1.82658	0.913424	3	0.527366	Common Redstart
42	RT	-0.597918	-2.20566	-2.80358	2.80358	1.47662	3	0.85253	Common Redstart
43	RT	NA	NA	NA	0	NA	1	NA	Common Redstart
12	RZ	NA	NA	-2.98266	2.98266	2.10906	2	1.49133	Ring Ouzel
13	RZ	NA	NA	1.56856	1.56856	1.10914	2	0.784281	Ring Ouzel
14	RZ	-3.67957	5.13334	1.45378	5.13334	2.64587	3	1.5276	Ring Ouzel
15	RZ	-4.31437	0.192363	-4.12201	4.31437	2.43727	3	1.40716	Ring Ouzel
16	RZ	-2.2839	-1.73138	-4.01528	4.01528	2.01397	3	1.16276	Ring Ouzel
17	RZ	0.17081	-3.25606	-3.08525	3.25606	1.83257	3	1.05804	Ring Ouzel
18	RZ	2.31416	-2.62794	-0.313787	2.62794	1.43526	3	0.828649	Ring Ouzel
19	RZ	1.34467	-2.53015	-1.18548	2.53015	1.26591	3	0.730872	Ring Ouzel
20	RZ	-0.124089	-2.27639	-2.40048	2.40048	1.35152	3	0.780301	Ring Ouzel
21	RZ	0.545354	-1.48246	-0.937105	1.48246	0.749807	3	0.432901	Ring Ouzel
22	RZ	0.885743	-0.319925	0.565818	0.885743	0.448524	3	0.258956	Ring Ouzel
23	RZ	0.447483	-0.785317	-0.337833	0.785317	0.393932	3	0.227437	Ring Ouzel
24	RZ	0.868525	-0.773506	0.0950194	0.868525	0.476388	3	0.275043	Ring Ouzel
25	RZ	1.30034	-1.42726	-0.126924	1.42726	0.789944	3	0.456074	Ring Ouzel
26	RZ	-0.173813	-1.71271	-1.88653	1.88653	1.04264	3	0.601968	Ring Ouzel
27	RZ	-0.915936	-2.44119	-3.35712	3.35712	1.73535	3	1.0019	Ring Ouzel
28	RZ	-0.519876	-2.5869	-3.10678	3.10678	1.66405	3	0.960741	Ring Ouzel
29	RZ	-0.846054	-2.34256	-3.18862	3.18862	1.6518	3	0.953668	Ring Ouzel
30	RZ	-0.77856	-2.10572	-2.88428	2.88428	1.49216	3	0.8615	Ring Ouzel
31	RZ	-0.632633	-1.87581	-2.50844	2.50844	1.30455	3	0.753183	Ring Ouzel
32	RZ	-0.816063	-1.18507	-2.00113	2.00113	1.00622	3	0.580941	Ring Ouzel
33	RZ	NA	NA	-1.82992	1.82992	1.29395	2	0.914961	Ring Ouzel
34	RZ	NA	NA	-3.40118	3.40118	2.405	2	1.70059	Ring Ouzel
35	RZ	NA	NA	-5.3684	5.3684	3.79603	2	2.6842	Ring Ouzel
36	RZ	NA	NA	-5.48439	5.48439	3.87805	2	2.7422	Ring Ouzel
37	RZ	NA	NA	-4.61879	4.61879	3.26598	2	2.3094	Ring Ouzel
38	RZ	NA	NA	-4.15347	4.15347	2.93695	2	2.07674	Ring Ouzel
39	RZ	NA	NA	-3.4378	3.4378	2.43089	2	1.7189	Ring Ouzel
40	RZ	NA	NA	-2.91389	2.91389	2.06043	2	1.45694	Ring Ouzel
41	RZ	NA	NA	-2.2916	2.2916	1.6204	2	1.1458	Ring Ouzel
42	RZ	NA	NA	-2.63002	2.63002	1.85971	2	1.31501	Ring Ouzel
16	SI	-0.933714	-0.632713	-1.56643	1.56643	0.788019	3	0.454963	Common Swift
17	SI	-0.274581	-0.888515	-1.1631	1.1631	0.607953	3	0.351002	Common Swift
18	SI	-0.292585	-0.971163	-1.26375	1.26375	0.661541	3	0.381941	Common Swift
19	SI	-0.290338	-0.625664	-0.916002	0.916002	0.468119	3	0.270268	Common Swift
20	SI	0.0260585	-0.230476	-0.204418	0.230476	0.126217	3	0.0728716	Common Swift
21	SI	0.0243168	-0.233986	-0.209669	0.233986	0.128648	3	0.0742748	Common Swift
22	SI	0.034163	-0.10848	-0.074317	0.10848	0.0554647	3	0.0320226	Common Swift
23	SI	0.302827	-0.311904	-0.00907721	0.311904	0.177516	3	0.102489	Common Swift
24	SI	0.185248	-0.0978462	0.087402	0.185248	0.0926731	3	0.0535049	Common Swift
25	SI	0.151852	-0.144393	0.00745909	0.151852	0.0855997	3	0.049421	Common Swift
26	SI	0.0929839	-0.0169986	0.0759853	0.0929839	0.0495122	3	0.0285859	Common Swift
27	SI	0.0195839	-0.0576673	-0.0380834	0.0576673	0.029324	3	0.0169302	Common Swift
28	SI	-0.0343854	-0.212363	-0.246748	0.246748	0.133645	3	0.0771597	Common Swift
29	SI	-0.32809	-0.276558	-0.604648	0.604648	0.30269	3	0.174758	Common Swift
30	SI	-0.392177	-0.544785	-0.936963	0.936963	0.470548	3	0.271671	Common Swift
31	SI	-1.22872	-0.319532	-1.54825	1.54825	0.817408	3	0.471931	Common Swift
32	SI	-1.29485	-0.206133	-1.50099	1.50099	0.813643	3	0.469757	Common Swift
33	SI	-1.5617	-0.130005	-1.69171	1.69171	0.941427	3	0.543533	Common Swift
34	SI	-2.01256	-0.205853	-2.21841	2.21841	1.2257	3	0.707661	Common Swift
13	SL	-0.290489	-0.741031	-1.03152	1.03152	0.531906	3	0.307096	Barn Swallow
14	SL	-0.0163277	-0.924879	-0.941206	0.941206	0.538754	3	0.31105	Barn Swallow
15	SL	-0.0622489	-0.391428	-0.453677	0.453677	0.245938	3	0.141992	Barn Swallow
16	SL	-0.313493	-0.297218	-0.610711	0.610711	0.305392	3	0.176318	Barn Swallow
17	SL	0.183917	-0.151181	0.0327357	0.183917	0.0981096	3	0.0566436	Barn Swallow
18	SL	0.505496	-0.313241	0.192254	0.505496	0.25515	3	0.147311	Barn Swallow
19	SL	0.623096	-0.255937	0.367159	0.623096	0.313198	3	0.180825	Barn Swallow
20	SL	0.441633	-0.331148	0.110485	0.441633	0.229821	3	0.132687	Barn Swallow
21	SL	0.4355	-0.408486	0.0270142	0.4355	0.244012	3	0.14088	Barn Swallow
22	SL	0.268676	-0.736699	-0.468022	0.736699	0.372817	3	0.215246	Barn Swallow
23	SL	0.137833	-0.635041	-0.497208	0.635041	0.334039	3	0.192857	Barn Swallow
24	SL	0.198491	-0.446215	-0.247725	0.446215	0.22356	3	0.129072	Barn Swallow
25	SL	0.214279	-0.356723	-0.142444	0.356723	0.179563	3	0.103671	Barn Swallow
26	SL	0.144834	-0.386288	-0.241454	0.386288	0.195147	3	0.112668	Barn Swallow
27	SL	0.141377	-0.433269	-0.291892	0.433269	0.220949	3	0.127565	Barn Swallow
28	SL	0.160166	-0.345711	-0.185546	0.345711	0.173011	3	0.0998878	Barn Swallow
29	SL	-0.0102296	-0.100515	-0.110745	0.110745	0.0611996	3	0.0353336	Barn Swallow
30	SL	-0.0860869	0.0078057	-0.0782812	0.0860869	0.0476092	3	0.0274872	Barn Swallow
31	SL	-0.132353	0.0556657	-0.0766871	0.132353	0.066454	3	0.0383673	Barn Swallow
32	SL	-0.17391	0.152875	-0.0210345	0.17391	0.0949192	3	0.0548016	Barn Swallow
33	SL	-0.177337	0.0871443	-0.0901923	0.177337	0.0886726	3	0.0511952	Barn Swallow
34	SL	-0.155933	0.305974	0.150041	0.305974	0.152996	3	0.0883325	Barn Swallow
35	SL	-0.00574635	0.210983	0.205236	0.210983	0.120186	3	0.0693897	Barn Swallow
36	SL	-0.179852	-0.0619408	-0.241793	0.241793	0.125597	3	0.0725132	Barn Swallow
37	SL	-0.700138	0.0901975	-0.60994	0.700138	0.380866	3	0.219893	Barn Swallow
38	SL	-0.820438	-0.208432	-1.02887	1.02887	0.543926	3	0.314036	Barn Swallow
39	SL	-0.085471	-0.447902	-0.533373	0.533373	0.286475	3	0.165397	Barn Swallow
40	SL	0.877169	-0.135666	0.741503	0.877169	0.472168	3	0.272607	Barn Swallow
16	SM	-0.575305	-0.0457912	-0.621097	0.621097	0.34613	3	0.199838	Common Sand Martin
17	SM	-1.02833	-0.435238	-1.46357	1.46357	0.751548	3	0.433906	Common Sand Martin
18	SM	0.127182	-0.464368	-0.337186	0.464368	0.239968	3	0.138545	Common Sand Martin
19	SM	0.497466	-0.860657	-0.363192	0.860657	0.432071	3	0.249456	Common Sand Martin
20	SM	0.642446	-0.364309	0.278137	0.642446	0.322185	3	0.186013	Common Sand Martin
21	SM	0.241846	-0.370805	-0.128959	0.370805	0.188245	3	0.108683	Common Sand Martin
22	SM	0.0140098	-0.344977	-0.330967	0.344977	0.195254	3	0.11273	Common Sand Martin
23	SM	0.221908	-0.312545	-0.090637	0.312545	0.160802	3	0.0928389	Common Sand Martin
24	SM	0.38478	-0.474362	-0.0895824	0.474362	0.252025	3	0.145507	Common Sand Martin
25	SM	0.49033	-0.437024	0.0533063	0.49033	0.269028	3	0.155323	Common Sand Martin
26	SM	0.685513	0.0948387	0.780352	0.780352	0.425807	3	0.24584	Common Sand Martin
27	SM	1.10069	-0.0174945	1.08319	1.10069	0.630493	3	0.364016	Common Sand Martin
28	SM	1.2337	0.293353	1.52705	1.52705	0.810345	3	0.467853	Common Sand Martin
29	SM	2.20017	0.756332	2.9565	2.9565	1.53589	3	0.886745	Common Sand Martin
30	SM	1.98661	1.00747	2.99408	2.99408	1.52349	3	0.879587	Common Sand Martin
31	SM	1.76052	1.05227	2.81279	2.81279	1.42118	3	0.820516	Common Sand Martin
32	SM	0.777002	0.873299	1.6503	1.6503	0.825619	3	0.476671	Common Sand Martin
33	SM	0.616982	0.968833	1.58581	1.58581	0.799386	3	0.461526	Common Sand Martin
34	SM	0.00208613	0.930127	0.932213	0.932213	0.537612	3	0.310391	Common Sand Martin
35	SM	0.749045	0.206632	0.955678	0.955678	0.50284	3	0.290315	Common Sand Martin
36	SM	0.500851	-0.654581	-0.15373	0.654581	0.342286	3	0.197619	Common Sand Martin
37	SM	-0.0489368	0.589823	0.540886	0.589823	0.327324	3	0.18898	Common Sand Martin
17	SW	0.856614	-2.7061	-1.84949	2.7061	1.38308	3	0.79852	Sedge Warbler
18	SW	0.143826	-2.14239	-1.99857	2.14239	1.19755	3	0.691407	Sedge Warbler
19	SW	-0.871278	-1.15959	-2.03087	2.03087	1.01884	3	0.588226	Sedge Warbler
20	SW	-0.537428	-0.685875	-1.2233	1.2233	0.613151	3	0.354003	Sedge Warbler
21	SW	-0.142671	-0.737059	-0.87973	0.87973	0.472147	3	0.272594	Sedge Warbler
22	SW	0.239108	-0.851108	-0.612	0.851108	0.438957	3	0.253432	Sedge Warbler
23	SW	0.368499	-0.771762	-0.403263	0.771762	0.386011	3	0.222864	Sedge Warbler
24	SW	-0.614721	-1.2023	-1.81702	1.81702	0.92421	3	0.533593	Sedge Warbler
25	SW	-0.515125	-0.877642	-1.39277	1.39277	0.704203	3	0.406572	Sedge Warbler
26	SW	-0.441147	-0.703854	-1.145	1.145	0.577501	3	0.333421	Sedge Warbler
27	SW	-0.391644	-0.334746	-0.72639	0.72639	0.363566	3	0.209905	Sedge Warbler
28	SW	-0.630909	0.408333	-0.222576	0.630909	0.31998	3	0.18474	Sedge Warbler
29	SW	-0.721348	0.554484	-0.166865	0.721348	0.377633	3	0.218026	Sedge Warbler
30	SW	-1.14085	0.71909	-0.421759	1.14085	0.576846	3	0.333042	Sedge Warbler
31	SW	-0.939009	0.0558922	-0.883117	0.939009	0.526744	3	0.304116	Sedge Warbler
32	SW	-0.49046	-0.532002	-1.02246	1.02246	0.511372	3	0.295241	Sedge Warbler
33	SW	0.174445	-0.898249	-0.723804	0.898249	0.476301	3	0.274992	Sedge Warbler
17	TD	0.37856	-0.857706	-0.479147	0.857706	0.429835	3	0.248165	European Turtle Dove
18	TD	0.344289	-0.823786	-0.479497	0.823786	0.413738	3	0.238872	European Turtle Dove
19	TD	0.345068	-0.890466	-0.545397	0.890466	0.448973	3	0.259215	European Turtle Dove
20	TD	0.216264	-0.793441	-0.577177	0.793441	0.410173	3	0.236814	European Turtle Dove
21	TD	0.0986214	-0.714884	-0.616263	0.714884	0.38742	3	0.223677	European Turtle Dove
22	TD	-0.0223175	-0.505808	-0.528125	0.528125	0.298679	3	0.172443	European Turtle Dove
23	TD	-0.115545	-0.42921	-0.544755	0.544755	0.287034	3	0.165719	European Turtle Dove
24	TD	-0.296923	-0.518393	-0.815316	0.815316	0.412641	3	0.238238	European Turtle Dove
25	TD	-0.340014	-0.572095	-0.912109	0.912109	0.460949	3	0.266129	European Turtle Dove
26	TD	-0.220941	-0.622751	-0.843692	0.843692	0.437502	3	0.252592	European Turtle Dove
27	TD	-0.164155	-0.564613	-0.728767	0.728767	0.382282	3	0.22071	European Turtle Dove
28	TD	-0.0617515	-0.419295	-0.481047	0.481047	0.261734	3	0.151112	European Turtle Dove
29	TD	0.25861	-0.126181	0.132429	0.25861	0.129317	3	0.0746615	European Turtle Dove
30	TD	0.410705	0.383568	0.794273	0.794273	0.397214	3	0.229331	European Turtle Dove
31	TD	0.342527	0.551787	0.894313	0.894313	0.451219	3	0.260511	European Turtle Dove
32	TD	0.832303	0.769095	1.6014	1.6014	0.800907	3	0.462404	European Turtle Dove
33	TD	0.702443	0.806802	1.50925	1.50925	0.755224	3	0.436029	European Turtle Dove
34	TD	0.389307	0.490711	0.880018	0.880018	0.440982	3	0.254601	European Turtle Dove
35	TD	-0.0650986	-0.448974	-0.514073	0.514073	0.279907	3	0.161604	European Turtle Dove
36	TD	-0.786873	-0.943042	-1.72991	1.72991	0.866131	3	0.500061	European Turtle Dove
15	TP	-0.316454	-0.429668	-0.746122	0.746122	0.37449	3	0.216212	Tree Pipit
16	TP	-0.369926	0.0400101	-0.329915	0.369926	0.203015	3	0.117211	Tree Pipit
17	TP	-0.407596	0.483702	0.0761069	0.483702	0.260094	3	0.150166	Tree Pipit
18	TP	-0.103892	-0.419953	-0.523845	0.523845	0.277359	3	0.160133	Tree Pipit
19	TP	-0.264002	-0.223219	-0.487221	0.487221	0.243895	3	0.140813	Tree Pipit
20	TP	0.10117	-0.30432	-0.20315	0.30432	0.154981	3	0.0894786	Tree Pipit
21	TP	0.322972	-0.208073	0.114899	0.322972	0.163711	3	0.0945185	Tree Pipit
22	TP	0.146647	-0.0164279	0.130219	0.146647	0.0803451	3	0.0463873	Tree Pipit
23	TP	0.10137	-0.225831	-0.124461	0.225831	0.113112	3	0.0653053	Tree Pipit
24	TP	0.0908048	-0.13632	-0.0455149	0.13632	0.0694024	3	0.0400695	Tree Pipit
25	TP	-0.583794	-0.0986301	-0.682424	0.682424	0.368837	3	0.212948	Tree Pipit
26	TP	-0.876585	-0.321145	-1.19773	1.19773	0.619959	3	0.357933	Tree Pipit
27	TP	-0.917652	-0.289458	-1.20711	1.20711	0.63021	3	0.363852	Tree Pipit
28	TP	-1.04244	-0.823629	-1.86607	1.86607	0.935169	3	0.53992	Tree Pipit
29	TP	-1.56546	-1.0454	-2.61086	2.61086	1.31403	3	0.758658	Tree Pipit
30	TP	-1.36943	-1.701	-3.07043	3.07043	1.5382	3	0.888079	Tree Pipit
31	TP	-0.919862	-1.7317	-2.65156	2.65156	1.34634	3	0.777308	Tree Pipit
32	TP	-0.623035	-1.30249	-1.92552	1.92552	0.982539	3	0.567269	Tree Pipit
33	TP	-0.224771	-1.2867	-1.51147	1.51147	0.815544	3	0.470855	Tree Pipit
34	TP	-0.305374	-1.28344	-1.58882	1.58882	0.843091	3	0.486759	Tree Pipit
35	TP	-0.353016	-0.577511	-0.930527	0.930527	0.469755	3	0.271213	Tree Pipit
36	TP	-0.0424124	-0.164541	-0.206953	0.206953	0.109318	3	0.0631147	Tree Pipit
37	TP	0.0583067	0.395137	0.453443	0.453443	0.246693	3	0.142428	Tree Pipit
38	TP	0.251932	0.601693	0.853625	0.853625	0.438592	3	0.253221	Tree Pipit
39	TP	-0.228378	0.821751	0.593374	0.821751	0.42417	3	0.244895	Tree Pipit
13	W.	-1.40734	-1.70916	-3.1165	3.1165	1.56068	3	0.901061	Common Wheatear
14	W.	-1.53212	-1.21269	-2.7448	2.7448	1.3755	3	0.794143	Common Wheatear
15	W.	-1.6058	-1.18841	-2.79421	2.79421	1.40229	3	0.809613	Common Wheatear
16	W.	-1.27355	-1.26905	-2.5426	2.5426	1.2713	3	0.733986	Common Wheatear
17	W.	-0.652061	-0.264905	-0.916966	0.916966	0.471908	3	0.272456	Common Wheatear
18	W.	-0.404988	-0.0942775	-0.499265	0.499265	0.265258	3	0.153147	Common Wheatear
19	W.	-0.417366	0.0646666	-0.352699	0.417366	0.224638	3	0.129695	Common Wheatear
20	W.	-0.0141304	-0.0196807	-0.0338111	0.0338111	0.0169813	3	0.00980416	Common Wheatear
21	W.	-0.495921	0.788751	0.29283	0.788751	0.398709	3	0.230195	Common Wheatear
22	W.	-0.108098	1.38209	1.27399	1.38209	0.768648	3	0.443779	Common Wheatear
23	W.	-0.157148	1.21899	1.06184	1.21899	0.66309	3	0.382835	Common Wheatear
24	W.	0.0323429	0.69752	0.729863	0.729863	0.412367	3	0.23808	Common Wheatear
25	W.	0.248847	0.354074	0.602921	0.602921	0.302987	3	0.17493	Common Wheatear
26	W.	0.523997	-0.129537	0.39446	0.523997	0.272932	3	0.157577	Common Wheatear
27	W.	0.636976	-0.224024	0.412952	0.636976	0.323124	3	0.186556	Common Wheatear
28	W.	0.737263	-0.158643	0.578619	0.737263	0.388056	3	0.224044	Common Wheatear
29	W.	1.0567	-0.419302	0.637403	1.0567	0.53209	3	0.307202	Common Wheatear
30	W.	0.830339	-0.417247	0.413092	0.830339	0.415171	3	0.239699	Common Wheatear
31	W.	0.404877	-0.530438	-0.125561	0.530438	0.277205	3	0.160044	Common Wheatear
32	W.	0.0272335	-0.679079	-0.651845	0.679079	0.384446	3	0.22196	Common Wheatear
33	W.	0.0633756	-0.56531	-0.501935	0.56531	0.309712	3	0.178813	Common Wheatear
34	W.	-0.513407	-0.380039	-0.893446	0.893446	0.448379	3	0.258872	Common Wheatear
35	W.	-0.593961	-0.641356	-1.23532	1.23532	0.61781	3	0.356693	Common Wheatear
36	W.	-0.762559	-0.629783	-1.39234	1.39234	0.697226	3	0.402543	Common Wheatear
37	W.	-1.76808	-1.09919	-2.86727	2.86727	1.44658	3	0.835185	Common Wheatear
38	W.	-1.80739	-1.10805	-2.91544	2.91544	1.47163	3	0.849647	Common Wheatear
39	W.	-1.45963	-1.85006	-3.3097	3.3097	1.65868	3	0.95764	Common Wheatear
40	W.	-0.499902	-2.0934	-2.5933	2.5933	1.37583	3	0.794336	Common Wheatear
41	W.	-0.84961	-3.60509	-4.4547	4.4547	2.36513	3	1.36551	Common Wheatear
16	WC	1.62906	0.440564	2.06963	2.06963	1.09021	3	0.629431	Whinchat
17	WC	1.22639	0.195016	1.4214	1.4214	0.770545	3	0.444874	Whinchat
18	WC	0.493799	-0.469922	0.0238764	0.493799	0.278458	3	0.160768	Whinchat
19	WC	0.116738	-0.496981	-0.380242	0.496981	0.259872	3	0.150037	Whinchat
20	WC	0.471016	-0.675355	-0.204338	0.675355	0.346341	3	0.19996	Whinchat
21	WC	0.34857	-0.535153	-0.186582	0.535153	0.271632	3	0.156827	Whinchat
22	WC	0.153913	-0.259239	-0.105326	0.259239	0.130376	3	0.0752726	Whinchat
23	WC	0.089389	-0.148398	-0.0590089	0.148398	0.0747154	3	0.043137	Whinchat
24	WC	0.242789	-0.641436	-0.398646	0.641436	0.323858	3	0.18698	Whinchat
25	WC	-0.0650243	-0.946181	-1.01121	1.01121	0.565983	3	0.326771	Whinchat
26	WC	-0.656124	-0.95236	-1.60848	1.60848	0.808776	3	0.466947	Whinchat
27	WC	-0.988594	-0.941639	-1.93023	1.93023	0.965212	3	0.557265	Whinchat
28	WC	-1.4247	-0.114244	-1.53894	1.53894	0.857433	3	0.495039	Whinchat
29	WC	-0.356783	-0.798206	-1.15499	1.15499	0.591386	3	0.341437	Whinchat
30	WC	-0.942109	0.098983	-0.843126	0.942109	0.517724	3	0.298908	Whinchat
31	WC	-0.431675	-0.224035	-0.655711	0.655711	0.33329	3	0.192425	Whinchat
32	WC	-0.272651	-0.620042	-0.892693	0.892693	0.457473	3	0.264122	Whinchat
33	WC	0.197201	-1.03165	-0.834446	1.03165	0.547644	3	0.316183	Whinchat
34	WC	-0.281289	-0.832326	-1.11362	1.11362	0.579084	3	0.334334	Whinchat
35	WC	0.271202	-0.535306	-0.264103	0.535306	0.267661	3	0.154534	Whinchat
36	WC	0.616331	-0.222143	0.394188	0.616331	0.312142	3	0.180215	Whinchat
37	WC	0.170375	-1.03044	-0.860066	1.03044	0.552351	3	0.3189	Whinchat
38	WC	0.534837	-1.20756	-0.67272	1.20756	0.605089	3	0.349348	Whinchat
39	WC	0.649813	-2.10028	-1.45046	2.10028	1.07527	3	0.620809	Whinchat
40	WC	-0.167016	-2.44322	-2.61023	2.61023	1.46119	3	0.843621	Whinchat
16	WH	0.728381	-1.76654	-1.03816	1.76654	0.887786	3	0.512563	Common Whitethroat
17	WH	1.66956	-2.01485	-0.345295	2.01485	1.07752	3	0.622105	Common Whitethroat
18	WH	1.28931	-1.63961	-0.350304	1.63961	0.863456	3	0.498517	Common Whitethroat
19	WH	0.112696	-0.931438	-0.818742	0.931438	0.508366	3	0.293505	Common Whitethroat
20	WH	0.0471488	-0.0904003	-0.0432515	0.0904003	0.0452141	3	0.0261044	Common Whitethroat
21	WH	-0.0529428	-0.656465	-0.709408	0.709408	0.395181	3	0.228158	Common Whitethroat
22	WH	0.0561023	-0.460496	-0.404394	0.460496	0.251243	3	0.145055	Common Whitethroat
23	WH	-0.116391	-0.0206456	-0.137037	0.137037	0.0738831	3	0.0426564	Common Whitethroat
24	WH	-0.0681764	-0.0624322	-0.130609	0.130609	0.0653253	3	0.0377156	Common Whitethroat
25	WH	-0.391847	-0.296966	-0.688813	0.688813	0.345494	3	0.199471	Common Whitethroat
26	WH	-0.635344	-0.233417	-0.868761	0.868761	0.449609	3	0.259582	Common Whitethroat
27	WH	-0.774006	0.0106531	-0.763353	0.774006	0.443829	3	0.256245	Common Whitethroat
28	WH	-1.10931	0.0298446	-1.07947	1.10931	0.632022	3	0.364898	Common Whitethroat
29	WH	-1.15175	-0.100685	-1.25244	1.25244	0.695854	3	0.401752	Common Whitethroat
30	WH	-0.933179	-0.552279	-1.48546	1.48546	0.750824	3	0.433488	Common Whitethroat
31	WH	-0.205713	-0.548069	-0.753782	0.753782	0.389633	3	0.224955	Common Whitethroat
32	WH	0.0989272	-0.801018	-0.702091	0.801018	0.43672	3	0.252141	Common Whitethroat
33	WH	0.297093	-1.25163	-0.954537	1.25163	0.65396	3	0.377564	Common Whitethroat
16	WO	-1.15617	1.0036	-0.152571	1.15617	0.628123	3	0.362647	Wood Warbler
17	WO	-0.259319	0.267453	0.00813477	0.267453	0.15212	3	0.0878267	Wood Warbler
18	WO	-0.0356907	-0.462195	-0.497885	0.497885	0.277725	3	0.160345	Wood Warbler
19	WO	-0.447921	-1.55934	-2.00726	2.00726	1.05366	3	0.608333	Wood Warbler
20	WO	0.0787068	-1.41341	-1.33471	1.41341	0.794289	3	0.458583	Wood Warbler
21	WO	0.200031	-1.79209	-1.59205	1.79209	0.982023	3	0.566971	Wood Warbler
22	WO	-0.0524779	-1.33031	-1.38279	1.38279	0.783644	3	0.452437	Wood Warbler
23	WO	0.383706	-0.809577	-0.425871	0.809577	0.404971	3	0.23381	Wood Warbler
24	WO	0.789656	-0.531942	0.257714	0.789656	0.402686	3	0.232491	Wood Warbler
25	WO	0.724516	-3.19835	-2.47383	3.19835	1.67701	3	0.968223	Wood Warbler
26	WO	0.122781	-1.06143	-0.938653	1.06143	0.58063	3	0.335227	Wood Warbler
27	WO	-0.542771	-1.5491	-2.09187	2.09187	1.08553	3	0.626729	Wood Warbler
28	WO	1.29285	-5.0446	-3.75175	5.0446	2.62028	3	1.51282	Wood Warbler
15	WW	0.248336	0.454461	0.702797	0.702797	0.356401	3	0.205768	Willow Warbler
16	WW	0.20982	1.08234	1.29216	1.29216	0.693442	3	0.400359	Willow Warbler
17	WW	-0.671922	2.09055	1.41863	2.09055	1.06727	3	0.616187	Willow Warbler
18	WW	-0.612558	0.348521	-0.264037	0.612558	0.307248	3	0.17739	Willow Warbler
19	WW	-0.968104	0.307253	-0.660851	0.968104	0.494697	3	0.285614	Willow Warbler
20	WW	-0.63407	-0.114855	-0.748925	0.748925	0.403346	3	0.232872	Willow Warbler
21	WW	-0.58795	-0.128282	-0.716232	0.716232	0.381909	3	0.220496	Willow Warbler
22	WW	-0.598772	-0.17084	-0.769612	0.769612	0.404149	3	0.233335	Willow Warbler
23	WW	-0.6172	-0.0586423	-0.675842	0.675842	0.374419	3	0.216171	Willow Warbler
24	WW	-0.930108	0.00347727	-0.926631	0.930108	0.535997	3	0.309458	Willow Warbler
25	WW	-0.97097	-0.018467	-0.989437	0.989437	0.565996	3	0.326778	Willow Warbler
26	WW	-0.747601	0.243938	-0.503663	0.747601	0.381246	3	0.220112	Willow Warbler
27	WW	-0.982105	0.18239	-0.799714	0.982105	0.522389	3	0.301601	Willow Warbler
28	WW	-1.17868	0.146912	-1.03176	1.17868	0.642313	3	0.37084	Willow Warbler
29	WW	-1.13955	0.238716	-0.900836	1.13955	0.600981	3	0.346977	Willow Warbler
30	WW	-0.748792	-0.521756	-1.27055	1.27055	0.638646	3	0.368722	Willow Warbler
31	WW	-0.57139	-0.41468	-0.986069	0.986069	0.495106	3	0.285849	Willow Warbler
32	WW	-0.373752	-1.11244	-1.48619	1.48619	0.773084	3	0.44634	Willow Warbler
33	WW	-0.0696014	-0.531438	-0.601039	0.601039	0.328765	3	0.189813	Willow Warbler
34	WW	-0.212878	-0.593267	-0.806145	0.806145	0.417762	3	0.241195	Willow Warbler
35	WW	-0.371021	-0.458046	-0.829067	0.829067	0.415294	3	0.23977	Willow Warbler
36	WW	-0.275322	-0.646194	-0.921516	0.921516	0.473033	3	0.273106	Willow Warbler
37	WW	0.195057	-0.770788	-0.575731	0.770788	0.400755	3	0.231376	Willow Warbler
38	WW	-0.241521	-0.228018	-0.469539	0.469539	0.234802	3	0.135563	Willow Warbler
39	WW	-0.717273	-0.124533	-0.841806	0.841806	0.454354	3	0.262321	Willow Warbler
40	WW	-1.69201	-0.812365	-2.50437	2.50437	1.27767	3	0.737665	Willow Warbler
41	WW	-0.848926	NA	NA	0.848926	0.600281	2	0.424463	Willow Warbler
14	WY	1.0542	-0.42246	0.631743	1.0542	0.530553	3	0.306315	Eurasian Wryneck
15	WY	1.40945	0.145644	1.5551	1.5551	0.858884	3	0.495877	Eurasian Wryneck
16	WY	0.246877	-0.602333	-0.355457	0.602333	0.302793	3	0.174818	Eurasian Wryneck
17	WY	1.07772	0.774635	1.85235	1.85235	0.930299	3	0.537109	Eurasian Wryneck
18	WY	1.14691	0.14446	1.29137	1.29137	0.707565	3	0.408513	Eurasian Wryneck
19	WY	1.24992	-0.386016	0.863903	1.24992	0.640004	3	0.369507	Eurasian Wryneck
20	WY	1.21479	-0.611849	0.602942	1.21479	0.607401	3	0.350683	Eurasian Wryneck
21	WY	1.22791	-1.07663	0.151278	1.22791	0.669549	3	0.386564	Eurasian Wryneck
22	WY	1.62291	-1.22274	0.400165	1.62291	0.845485	3	0.488141	Eurasian Wryneck
23	WY	1.74771	-1.64057	0.107133	1.74771	0.979578	3	0.56556	Eurasian Wryneck
24	WY	0.910995	-1.31903	-0.408036	1.31903	0.675308	3	0.389889	Eurasian Wryneck
25	WY	0.479392	-0.788625	-0.309234	0.788625	0.39736	3	0.229416	Eurasian Wryneck
14	YW	-0.176012	-1.52786	-1.70387	1.70387	0.937061	3	0.541012	Yellow Wagtail
15	YW	0.184241	-0.519688	-0.335447	0.519688	0.263485	3	0.152123	Yellow Wagtail
16	YW	0.0852053	-0.10599	-0.0207845	0.10599	0.0561631	3	0.0324258	Yellow Wagtail
17	YW	-0.0185924	0.01698	-0.00161235	0.0185924	0.0103005	3	0.00594697	Yellow Wagtail
18	YW	0.186507	-0.302928	-0.116422	0.302928	0.152809	3	0.0882245	Yellow Wagtail
19	YW	0.529041	-0.313977	0.215064	0.529041	0.266057	3	0.153608	Yellow Wagtail
20	YW	0.451912	-0.288997	0.162915	0.451912	0.228869	3	0.132137	Yellow Wagtail
21	YW	0.517791	-0.577711	-0.0599202	0.577711	0.31766	3	0.183401	Yellow Wagtail
22	YW	0.299046	-0.765359	-0.466313	0.765359	0.385714	3	0.222692	Yellow Wagtail
23	YW	0.371231	-0.939797	-0.568566	0.939797	0.473339	3	0.273282	Yellow Wagtail
24	YW	0.317173	-0.57393	-0.256756	0.57393	0.287494	3	0.165985	Yellow Wagtail
25	YW	0.533472	-0.712445	-0.178972	0.712445	0.37063	3	0.213984	Yellow Wagtail
26	YW	0.329434	-0.826437	-0.497003	0.826437	0.41604	3	0.240201	Yellow Wagtail
27	YW	0.874872	-0.75399	0.120882	0.874872	0.47408	3	0.27371	Yellow Wagtail
28	YW	0.958878	-0.26969	0.689188	0.958878	0.494497	3	0.285498	Yellow Wagtail
29	YW	1.04806	-0.19858	0.849484	1.04806	0.556701	3	0.321411	Yellow Wagtail
30	YW	0.776995	-0.139626	0.637369	0.776995	0.414217	3	0.239149	Yellow Wagtail
31	YW	0.565072	0.088644	0.653715	0.653715	0.354614	3	0.204737	Yellow Wagtail
32	YW	0.468162	0.266439	0.734601	0.734601	0.371888	3	0.21471	Yellow Wagtail
33	YW	0.589613	0.0211353	0.610748	0.610748	0.346676	3	0.200153	Yellow Wagtail
34	YW	0.12116	0.0163724	0.137533	0.137533	0.0751257	3	0.0433738	Yellow Wagtail
35	YW	0.0897338	-0.283294	-0.19356	0.283294	0.144783	3	0.0835907	Yellow Wagtail
36	YW	0.0693793	-0.502638	-0.433259	0.502638	0.272388	3	0.157263	Yellow Wagtail
37	YW	0.170203	-0.474381	-0.304178	0.474381	0.240323	3	0.13875	Yellow Wagtail
38	YW	0.532847	-1.27779	-0.744944	1.27779	0.641823	3	0.370557	Yellow Wagtail
12	BC	NA	0.109873	NA	0.109873	0.0776921	2	0.0549366	Eurasian Blackcap
39	ED	NA	0.746223	NA	0.746223	0.52766	2	0.373112	Red-backed Shrike
29	MW	NA	0.060286	NA	0.060286	0.0426286	2	0.030143	Marsh Warbler
40	PF	NA	0.375707	NA	0.375707	0.265665	2	0.187853	European Pied Flycatcher
14	RT	NA	-0.847281	NA	0.847281	0.599118	2	0.42364	Common Redstart
38	SM	NA	0.425079	NA	0.425079	0.300576	2	0.21254	Common Sand Martin
34	SW	NA	-1.45544	NA	1.45544	1.02915	2	0.727719	Sedge Warbler
35	SW	NA	NA	NA	0	NA	1	NA	Sedge Warbler
36	SW	NA	NA	NA	0	NA	1	NA	Sedge Warbler
15	WC	NA	0.394904	NA	0.394904	0.279239	2	0.197452	Whinchat
34	WH	NA	-0.69342	NA	0.69342	0.490322	2	0.34671	Common Whitethroat
35	WH	NA	-0.832136	NA	0.832136	0.588409	2	0.416068	Common Whitethroat
36	WH	NA	NA	NA	0	NA	1	NA	Common Whitethroat
39	YW	NA	NA	NA	0	NA	1	NA	Yellow Wagtail
37	GW	NA	NA	NA	0	NA	1	NA	Garden Warbler
37	HP	NA	NA	NA	0	NA	1	NA	Eurasian Hoopoe
38	LW	NA	NA	NA	0	NA	1	NA	Lesser Whitethroat
30	MW	NA	NA	NA	0	NA	1	NA	Marsh Warbler
31	MW	NA	NA	NA	0	NA	1	NA	Marsh Warbler
32	MW	NA	NA	NA	0	NA	1	NA	Marsh Warbler
33	MW	NA	NA	NA	0	NA	1	NA	Marsh Warbler
34	MW	NA	NA	NA	0	NA	1	NA	Marsh Warbler
35	MW	NA	NA	NA	0	NA	1	NA	Marsh Warbler
36	MW	NA	NA	NA	0	NA	1	NA	Marsh Warbler
37	MW	NA	NA	NA	0	NA	1	NA	Marsh Warbler
38	MW	NA	NA	NA	0	NA	1	NA	Marsh Warbler
37	NJ	NA	NA	NA	0	NA	1	NA	European Nightjar
43	RZ	NA	NA	NA	0	NA	1	NA	Ring Ouzel
40	TP	NA	NA	NA	0	NA	1	NA	Tree Pipit
29	WO	NA	NA	NA	0	NA	1	NA	Wood Warbler
30	WO	NA	NA	NA	0	NA	1	NA	Wood Warbler
31	WO	NA	NA	NA	0	NA	1	NA	Wood Warbler
32	WO	NA	NA	NA	0	NA	1	NA	Wood Warbler
33	WO	NA	NA	NA	0	NA	1	NA	Wood Warbler
34	WO	NA	NA	NA	0	NA	1	NA	Wood Warbler
14	WW	NA	NA	NA	0	NA	1	NA	Willow Warbler
26	WY	NA	NA	NA	0	NA	1	NA	Eurasian Wryneck
27	WY	NA	NA	NA	0	NA	1	NA	Eurasian Wryneck
28	WY	NA	NA	NA	0	NA	1	NA	Eurasian Wryneck
29	WY	NA	NA	NA	0	NA	1	NA	Eurasian Wryneck
30	WY	NA	NA	NA	0	NA	1	NA	Eurasian Wryneck
31	WY	NA	NA	NA	0	NA	1	NA	Eurasian Wryneck
32	WY	NA	NA	NA	0	NA	1	NA	Eurasian Wryneck
33	WY	NA	NA	NA	0	NA	1	NA	Eurasian Wryneck
34	WY	NA	NA	NA	0	NA	1	NA	Eurasian Wryneck
35	WY	NA	NA	NA	0	NA	1	NA	Eurasian Wryneck

## Sheet: data for Figure S3
Supplementary Figure 3. The weekly percentage cover of protected areas under two threshold assumptions.
Column	Description
week	week of year, the 1st week is the first week in January
species	2 letter species code
% summed occurrence in a protected area under 10% rule	% summed occurrence in a protected area when a square is considered protected only if 10% or more of the square is protected
% summed occurrence in a portected area under the 50% rule	% summed occurrence in a protected area when a square is considered protected only if 50% or mor eof the square is protected
species_names	species names
week	species	% summed occurrence in a protected area under 10% rule	% summed occurrence in a portected area under the 50% rule	species_names
12	BC	48.3159	21.8811	Eurasian Blackcap
13	BC	43.2005	19.5225	Eurasian Blackcap
14	BC	49.4531	21.4373	Eurasian Blackcap
15	BC	50.5997	22.0555	Eurasian Blackcap
16	BC	51.3213	22.5031	Eurasian Blackcap
17	BC	50.6598	22.1382	Eurasian Blackcap
18	BC	50.1419	21.8825	Eurasian Blackcap
19	BC	49.5962	21.7062	Eurasian Blackcap
20	BC	48.7584	21.3448	Eurasian Blackcap
21	BC	48.5179	21.2134	Eurasian Blackcap
22	BC	48.7487	21.3715	Eurasian Blackcap
23	BC	48.5166	21.2192	Eurasian Blackcap
24	BC	48.7613	21.3283	Eurasian Blackcap
25	BC	49.0399	21.3199	Eurasian Blackcap
26	BC	49.208	21.4842	Eurasian Blackcap
27	BC	49.1416	21.4315	Eurasian Blackcap
28	BC	49.5042	21.4692	Eurasian Blackcap
29	BC	50.8937	21.9303	Eurasian Blackcap
30	BC	50.8291	21.9079	Eurasian Blackcap
31	BC	51.0562	22.022	Eurasian Blackcap
32	BC	50.8242	22.0687	Eurasian Blackcap
33	BC	50.41	21.8927	Eurasian Blackcap
34	BC	49.9794	21.6688	Eurasian Blackcap
35	BC	50.125	21.9474	Eurasian Blackcap
36	BC	47.6243	20.9948	Eurasian Blackcap
37	BC	46.1472	20.403	Eurasian Blackcap
38	BC	45.9691	20.5096	Eurasian Blackcap
39	BC	44.6914	19.8837	Eurasian Blackcap
40	BC	42.6503	19.0336	Eurasian Blackcap
41	BC	41.5904	18.5392	Eurasian Blackcap
1	CC	39.5113	17.761	Common Chiffchaff
2	CC	40.1257	18.1191	Common Chiffchaff
3	CC	40.9921	18.3996	Common Chiffchaff
4	CC	41.8527	18.7035	Common Chiffchaff
5	CC	43.5125	19.7648	Common Chiffchaff
6	CC	41.9327	18.9608	Common Chiffchaff
7	CC	42.668	19.1665	Common Chiffchaff
8	CC	39.6537	17.7167	Common Chiffchaff
9	CC	35.6833	15.9054	Common Chiffchaff
10	CC	37.1996	16.3304	Common Chiffchaff
11	CC	37.1915	16.1662	Common Chiffchaff
12	CC	40.3093	17.6382	Common Chiffchaff
13	CC	42.7907	18.8651	Common Chiffchaff
14	CC	45.7171	20.3561	Common Chiffchaff
15	CC	45.1692	20.0457	Common Chiffchaff
16	CC	44.0269	19.4159	Common Chiffchaff
17	CC	44.0609	19.6245	Common Chiffchaff
18	CC	45.3567	20.2361	Common Chiffchaff
19	CC	45.4511	20.2647	Common Chiffchaff
20	CC	45.8299	20.4049	Common Chiffchaff
21	CC	45.6696	20.2071	Common Chiffchaff
22	CC	45.6789	20.2722	Common Chiffchaff
23	CC	45.9834	20.406	Common Chiffchaff
24	CC	46.059	20.3473	Common Chiffchaff
25	CC	45.6115	20.0676	Common Chiffchaff
26	CC	46.0832	20.2763	Common Chiffchaff
27	CC	46.3557	20.4474	Common Chiffchaff
28	CC	45.9794	20.1418	Common Chiffchaff
29	CC	48.2025	21.3632	Common Chiffchaff
30	CC	47.6822	21.1453	Common Chiffchaff
31	CC	47.245	21.3342	Common Chiffchaff
32	CC	48.6337	22.2802	Common Chiffchaff
33	CC	48.3645	21.9296	Common Chiffchaff
34	CC	48.2952	21.8883	Common Chiffchaff
35	CC	45.8984	20.6545	Common Chiffchaff
36	CC	45.3626	20.339	Common Chiffchaff
37	CC	44.176	19.7441	Common Chiffchaff
38	CC	45.2854	20.093	Common Chiffchaff
39	CC	45.009	19.9219	Common Chiffchaff
40	CC	42.3368	18.6859	Common Chiffchaff
41	CC	40.9857	18.1763	Common Chiffchaff
42	CC	38.3857	17.2088	Common Chiffchaff
43	CC	37.319	16.9883	Common Chiffchaff
44	CC	33.8678	15.648	Common Chiffchaff
45	CC	37.9335	17.3423	Common Chiffchaff
46	CC	40.0897	18.1812	Common Chiffchaff
47	CC	40.1404	18.2659	Common Chiffchaff
48	CC	43.6207	19.7942	Common Chiffchaff
49	CC	43.3373	19.7288	Common Chiffchaff
50	CC	41.7915	18.9556	Common Chiffchaff
51	CC	42.3759	19.1991	Common Chiffchaff
52	CC	35.5874	16.111	Common Chiffchaff
16	CK	48.2336	22.481	Common Cuckoo
17	CK	46.7015	21.1925	Common Cuckoo
18	CK	45.9018	20.6722	Common Cuckoo
19	CK	43.5957	19.147	Common Cuckoo
20	CK	41.5147	18.2646	Common Cuckoo
21	CK	41.5779	18.2896	Common Cuckoo
22	CK	41.6287	18.377	Common Cuckoo
23	CK	40.9767	18.0151	Common Cuckoo
24	CK	40.7818	17.9756	Common Cuckoo
25	CK	38.8505	16.9311	Common Cuckoo
26	CK	38.2522	16.4926	Common Cuckoo
27	CK	36.5343	15.451	Common Cuckoo
28	CK	38.0891	16.464	Common Cuckoo
18	ED	30.6809	12.7081	Red-backed Shrike
19	ED	32.9416	14.1705	Red-backed Shrike
20	ED	35.3713	15.4732	Red-backed Shrike
21	ED	36.6096	15.8558	Red-backed Shrike
22	ED	39.6515	17.2402	Red-backed Shrike
23	ED	42.106	18.3264	Red-backed Shrike
24	ED	42.4885	18.4626	Red-backed Shrike
25	ED	42.5175	18.635	Red-backed Shrike
26	ED	42.2826	18.4967	Red-backed Shrike
27	ED	43.1451	18.8721	Red-backed Shrike
28	ED	42.0314	18.3989	Red-backed Shrike
29	ED	41.6653	18.1919	Red-backed Shrike
30	ED	39.5515	17.2457	Red-backed Shrike
31	ED	38.9283	16.6989	Red-backed Shrike
32	ED	34.4654	14.9105	Red-backed Shrike
33	ED	33.034	14.2911	Red-backed Shrike
34	ED	29.9861	13.1209	Red-backed Shrike
35	ED	28.1207	12.133	Red-backed Shrike
36	ED	25.8317	11.0154	Red-backed Shrike
37	ED	23.0714	9.60864	Red-backed Shrike
38	ED	21.3154	8.69874	Red-backed Shrike
15	FA	43.3755	17.9492	Collared Flycatcher
16	FA	40.1924	17.6481	Collared Flycatcher
17	FA	47.6038	21.7925	Collared Flycatcher
18	FA	53.2819	24.7493	Collared Flycatcher
19	FA	52.7038	24.3561	Collared Flycatcher
20	FA	54.1707	25.3171	Collared Flycatcher
21	FA	54.7823	25.6483	Collared Flycatcher
22	FA	53.0282	22.4746	Collared Flycatcher
23	FA	58.3222	27.1245	Collared Flycatcher
18	GW	58.0592	24.1326	Garden Warbler
19	GW	56.2271	23.698	Garden Warbler
20	GW	44.7397	17.7826	Garden Warbler
21	GW	40.6809	15.7147	Garden Warbler
22	GW	37.4406	14.0948	Garden Warbler
23	GW	37.2375	14.3708	Garden Warbler
24	GW	38.1328	14.7581	Garden Warbler
25	GW	37.7	14.575	Garden Warbler
26	GW	36.517	13.9699	Garden Warbler
27	GW	36.3443	13.7974	Garden Warbler
28	GW	36.6526	13.8924	Garden Warbler
29	GW	37.5891	13.6997	Garden Warbler
15	HM	42.3546	18.1664	Northern House Martin
16	HM	41.5062	17.9207	Northern House Martin
17	HM	44.9043	19.5494	Northern House Martin
18	HM	44.0114	18.9067	Northern House Martin
19	HM	43.1397	18.7941	Northern House Martin
20	HM	42.3919	18.5659	Northern House Martin
21	HM	42.4071	18.6169	Northern House Martin
22	HM	41.4833	18.1358	Northern House Martin
23	HM	42.8205	18.825	Northern House Martin
24	HM	43.0852	18.9147	Northern House Martin
25	HM	43.9636	19.1622	Northern House Martin
26	HM	43.4836	19.033	Northern House Martin
27	HM	43.6991	19.1376	Northern House Martin
28	HM	44.4887	19.3937	Northern House Martin
29	HM	44.8864	19.8147	Northern House Martin
30	HM	45.4007	20.1226	Northern House Martin
31	HM	45.7547	20.2946	Northern House Martin
32	HM	45.9767	20.3854	Northern House Martin
33	HM	46.415	20.6176	Northern House Martin
34	HM	46.7268	21.196	Northern House Martin
35	HM	49.6341	22.8483	Northern House Martin
36	HM	52.0555	24.0999	Northern House Martin
37	HM	51.2223	24.1626	Northern House Martin
38	HM	53.7471	25.7012	Northern House Martin
11	HP	36.6934	17.2614	Eurasian Hoopoe
12	HP	36.033	16.4978	Eurasian Hoopoe
13	HP	34.1722	15.0208	Eurasian Hoopoe
14	HP	33.8783	14.5767	Eurasian Hoopoe
15	HP	32.0027	13.4308	Eurasian Hoopoe
16	HP	31.9114	13.5288	Eurasian Hoopoe
17	HP	30.9451	13.1721	Eurasian Hoopoe
18	HP	31.7808	13.8014	Eurasian Hoopoe
19	HP	34.2307	14.9595	Eurasian Hoopoe
20	HP	31.9031	13.9159	Eurasian Hoopoe
21	HP	31.6875	13.7832	Eurasian Hoopoe
22	HP	31.398	13.6168	Eurasian Hoopoe
23	HP	29.7465	13.0602	Eurasian Hoopoe
24	HP	31.0357	13.5679	Eurasian Hoopoe
25	HP	30.0675	13.1866	Eurasian Hoopoe
26	HP	30.7227	13.6153	Eurasian Hoopoe
27	HP	31.2622	13.9622	Eurasian Hoopoe
28	HP	32.2054	14.1365	Eurasian Hoopoe
29	HP	31.2362	13.768	Eurasian Hoopoe
30	HP	32.0174	14.2126	Eurasian Hoopoe
31	HP	28.7017	12.8775	Eurasian Hoopoe
32	HP	24.6787	10.9225	Eurasian Hoopoe
33	HP	24.6502	10.8429	Eurasian Hoopoe
34	HP	24.6665	10.7705	Eurasian Hoopoe
35	HP	29.8173	12.9597	Eurasian Hoopoe
36	HP	30.7964	14.1125	Eurasian Hoopoe
15	LW	42.1273	16.614	Lesser Whitethroat
16	LW	50.0957	20.391	Lesser Whitethroat
17	LW	45.2035	18.7203	Lesser Whitethroat
18	LW	42.9987	17.8472	Lesser Whitethroat
19	LW	37.6681	15.13	Lesser Whitethroat
20	LW	36.2496	14.4393	Lesser Whitethroat
21	LW	37.7231	15.3714	Lesser Whitethroat
22	LW	40.4999	16.6856	Lesser Whitethroat
23	LW	41.9441	17.4513	Lesser Whitethroat
24	LW	42.3065	17.5925	Lesser Whitethroat
25	LW	43.692	18.1927	Lesser Whitethroat
26	LW	42.3197	17.7726	Lesser Whitethroat
27	LW	42.7685	18.1123	Lesser Whitethroat
28	LW	45.2427	19.1963	Lesser Whitethroat
29	LW	42.378	17.9265	Lesser Whitethroat
30	LW	44.0274	18.2354	Lesser Whitethroat
31	LW	38.8619	15.066	Lesser Whitethroat
32	LW	34.5088	12.578	Lesser Whitethroat
33	LW	33.0809	11.9744	Lesser Whitethroat
34	LW	36.483	14.1438	Lesser Whitethroat
35	LW	32.1723	12.0984	Lesser Whitethroat
36	LW	27.6394	10.1963	Lesser Whitethroat
19	MW	52.0297	17.8647	Marsh Warbler
20	MW	50.9135	18.1295	Marsh Warbler
21	MW	49.9907	17.567	Marsh Warbler
22	MW	49.6444	17.5324	Marsh Warbler
23	MW	47.7306	16.759	Marsh Warbler
24	MW	46.5922	16.3844	Marsh Warbler
25	MW	46.0882	15.8497	Marsh Warbler
26	MW	45.4249	15.5883	Marsh Warbler
27	MW	46.4841	15.961	Marsh Warbler
28	MW	47.21	16.1628	Marsh Warbler
15	N.	39.3785	16.2653	Common Nightingale
16	N.	40.4231	16.7834	Common Nightingale
17	N.	42.7777	17.6811	Common Nightingale
18	N.	41.5401	17.2945	Common Nightingale
19	N.	41.98	17.5846	Common Nightingale
20	N.	41.4688	17.4059	Common Nightingale
21	N.	41.2084	17.3275	Common Nightingale
22	N.	41.9888	17.7258	Common Nightingale
23	N.	40.6582	17.0864	Common Nightingale
24	N.	41.0803	17.2532	Common Nightingale
25	N.	40.494	16.547	Common Nightingale
26	N.	40.246	16.4536	Common Nightingale
27	N.	39.0776	15.7553	Common Nightingale
28	N.	38.7684	15.1301	Common Nightingale
20	NJ	39.0986	16.6263	European Nightjar
21	NJ	38.2193	15.7731	European Nightjar
22	NJ	34.5765	12.9742	European Nightjar
23	NJ	34.5345	12.7918	European Nightjar
24	NJ	38.0537	14.4608	European Nightjar
25	NJ	45.342	18.5406	European Nightjar
26	NJ	47.4403	20.3275	European Nightjar
27	NJ	45.6241	18.914	European Nightjar
28	NJ	47.2823	20.0612	European Nightjar
29	NJ	53.4378	21.836	European Nightjar
30	NJ	50.9161	19.6136	European Nightjar
31	NJ	58.6703	26.0049	European Nightjar
32	NJ	44.4604	18.0019	European Nightjar
33	NJ	46.2822	18.8375	European Nightjar
17	OB	17.0501	7.97233	Ortolan Bunting
18	OB	20.7468	9.20234	Ortolan Bunting
19	OB	18.4379	8.75233	Ortolan Bunting
20	OB	20.1414	9.26528	Ortolan Bunting
21	OB	18.4327	8.59863	Ortolan Bunting
22	OB	21.1436	9.80196	Ortolan Bunting
23	OB	20.5168	9.39185	Ortolan Bunting
24	OB	16.8097	7.64825	Ortolan Bunting
25	OB	18.7593	8.72519	Ortolan Bunting
26	OB	19.4019	9.60514	Ortolan Bunting
27	OB	19.5151	9.80853	Ortolan Bunting
28	OB	17.1668	8.30383	Ortolan Bunting
29	OB	11.0561	6.32724	Ortolan Bunting
30	OB	10.2528	5.96084	Ortolan Bunting
31	OB	17.5297	9.28015	Ortolan Bunting
32	OB	14.0923	7.31981	Ortolan Bunting
33	OB	9.66986	4.92474	Ortolan Bunting
34	OB	16.0509	7.99405	Ortolan Bunting
35	OB	17.8085	9.11752	Ortolan Bunting
17	OL	45.1216	17.9246	Eurasian Golden Oriole
18	OL	45.3772	18.3132	Eurasian Golden Oriole
19	OL	43.9664	18.0912	Eurasian Golden Oriole
20	OL	43.3475	17.8577	Eurasian Golden Oriole
21	OL	42.865	17.5936	Eurasian Golden Oriole
22	OL	42.3035	17.3152	Eurasian Golden Oriole
23	OL	40.2939	16.4602	Eurasian Golden Oriole
24	OL	42.3825	17.2946	Eurasian Golden Oriole
25	OL	43.3464	17.7757	Eurasian Golden Oriole
26	OL	43.8657	18.0405	Eurasian Golden Oriole
27	OL	44.1859	18.2193	Eurasian Golden Oriole
28	OL	43.8477	17.9824	Eurasian Golden Oriole
29	OL	43.9969	17.972	Eurasian Golden Oriole
30	OL	44.0188	17.8712	Eurasian Golden Oriole
31	OL	44.396	18.1204	Eurasian Golden Oriole
32	OL	43.3095	17.6036	Eurasian Golden Oriole
33	OL	43.9153	17.7956	Eurasian Golden Oriole
17	PF	44.0763	17.3824	European Pied Flycatcher
18	PF	35.8464	13.516	European Pied Flycatcher
19	PF	32.3855	12.3788	European Pied Flycatcher
20	PF	30.3748	12.1381	European Pied Flycatcher
21	PF	28.3094	11.454	European Pied Flycatcher
22	PF	29.0232	11.688	European Pied Flycatcher
23	PF	27.0963	10.7372	European Pied Flycatcher
24	PF	27.8063	11.5792	European Pied Flycatcher
25	PF	26.5857	10.5871	European Pied Flycatcher
26	PF	27.2101	10.7433	European Pied Flycatcher
27	PF	26.7009	10.2879	European Pied Flycatcher
28	PF	28.0466	11.3072	European Pied Flycatcher
29	PF	27.9725	11.407	European Pied Flycatcher
30	PF	27.7562	10.9072	European Pied Flycatcher
31	PF	27.3979	11.0049	European Pied Flycatcher
32	PF	36.2726	16.4882	European Pied Flycatcher
33	PF	42.5282	20.5039	European Pied Flycatcher
34	PF	45.628	22.1485	European Pied Flycatcher
35	PF	48.3631	23.1775	European Pied Flycatcher
36	PF	50.101	23.7956	European Pied Flycatcher
37	PF	49.8925	24.6184	European Pied Flycatcher
38	PF	48.3134	23.5022	European Pied Flycatcher
39	PF	47.3981	22.991	European Pied Flycatcher
15	RT	51.9118	22.3919	Common Redstart
16	RT	56.1093	24.5649	Common Redstart
17	RT	51.916	22.363	Common Redstart
18	RT	45.0369	18.7118	Common Redstart
19	RT	43.9248	18.8038	Common Redstart
20	RT	41.1166	17.7945	Common Redstart
21	RT	43.1496	18.7566	Common Redstart
22	RT	40.8156	17.8214	Common Redstart
23	RT	40.2631	17.3246	Common Redstart
24	RT	40.7905	17.5266	Common Redstart
25	RT	38.7687	16.5908	Common Redstart
26	RT	37.8791	16.4184	Common Redstart
27	RT	37.6127	16.4531	Common Redstart
28	RT	38.941	16.7576	Common Redstart
29	RT	38.4979	16.2289	Common Redstart
30	RT	37.8324	16.1129	Common Redstart
31	RT	39.029	16.4191	Common Redstart
32	RT	39.3413	16.2328	Common Redstart
33	RT	37.9197	15.7593	Common Redstart
34	RT	38.799	17.6036	Common Redstart
35	RT	38.0225	17.9241	Common Redstart
36	RT	40.9457	19.8615	Common Redstart
37	RT	44.4105	21.4502	Common Redstart
38	RT	30.5492	14.4955	Common Redstart
39	RT	25.7155	12.2091	Common Redstart
40	RT	17.5512	8.4997	Common Redstart
41	RT	14.6013	7.29808	Common Redstart
42	RT	12.6392	6.34132	Common Redstart
43	RT	16.1479	8.48013	Common Redstart
13	RZ	69.8791	45.6771	Ring Ouzel
14	RZ	67.9948	41.9928	Ring Ouzel
15	RZ	56.3763	31.5259	Ring Ouzel
16	RZ	53.8462	29.7036	Ring Ouzel
17	RZ	50.5385	28.536	Ring Ouzel
18	RZ	50.0262	29.763	Ring Ouzel
19	RZ	54.4839	34.0705	Ring Ouzel
20	RZ	55.2165	35.2435	Ring Ouzel
21	RZ	57.7717	35.9386	Ring Ouzel
22	RZ	58.3838	36.6167	Ring Ouzel
23	RZ	58.4456	36.2176	Ring Ouzel
24	RZ	57.0578	35.7993	Ring Ouzel
25	RZ	56.608	35.0448	Ring Ouzel
26	RZ	50.277	30.1758	Ring Ouzel
27	RZ	50.2449	29.883	Ring Ouzel
28	RZ	52.0557	32.3394	Ring Ouzel
29	RZ	39.5877	24.8971	Ring Ouzel
30	RZ	51.2889	34.6693	Ring Ouzel
31	RZ	47.6416	33.0252	Ring Ouzel
32	RZ	50.5528	35.2167	Ring Ouzel
33	RZ	49.92	34.4231	Ring Ouzel
16	SI	38.2265	15.839	Common Swift
17	SI	39.0563	16.5919	Common Swift
18	SI	41.4994	17.5271	Common Swift
19	SI	41.3543	17.4907	Common Swift
20	SI	40.0189	16.7651	Common Swift
21	SI	39.2197	16.2571	Common Swift
22	SI	39.5541	16.3009	Common Swift
23	SI	39.487	16.4103	Common Swift
24	SI	39.7572	16.5589	Common Swift
25	SI	40.7768	16.9646	Common Swift
26	SI	40.7956	17.0255	Common Swift
27	SI	40.6697	16.9953	Common Swift
28	SI	39.7296	16.6558	Common Swift
29	SI	40.6143	16.9996	Common Swift
30	SI	38.0454	16.0655	Common Swift
31	SI	39.2687	16.8276	Common Swift
32	SI	36.6716	15.1487	Common Swift
33	SI	37.713	15.8578	Common Swift
34	SI	35.928	15.1428	Common Swift
13	SL	38.3719	16.3183	Barn Swallow
14	SL	41.5761	17.5724	Barn Swallow
15	SL	40.725	17.0869	Barn Swallow
16	SL	40.1968	16.8913	Barn Swallow
17	SL	40.8989	17.2348	Barn Swallow
18	SL	40.5413	17.0033	Barn Swallow
19	SL	39.1537	16.504	Barn Swallow
20	SL	38.827	16.2953	Barn Swallow
21	SL	38.7503	16.2243	Barn Swallow
22	SL	38.6749	16.0385	Barn Swallow
23	SL	39.2248	16.2236	Barn Swallow
24	SL	39.2664	16.2393	Barn Swallow
25	SL	39.4435	16.4793	Barn Swallow
26	SL	39.4166	16.5387	Barn Swallow
27	SL	39.1221	16.3568	Barn Swallow
28	SL	39.097	16.3535	Barn Swallow
29	SL	39.2086	16.4984	Barn Swallow
30	SL	39.468	16.6885	Barn Swallow
31	SL	39.7977	16.7858	Barn Swallow
32	SL	39.942	16.8718	Barn Swallow
33	SL	39.2435	16.6284	Barn Swallow
34	SL	39.4618	16.7587	Barn Swallow
35	SL	40.2498	17.0184	Barn Swallow
36	SL	41.1652	17.4109	Barn Swallow
37	SL	39.7195	16.8311	Barn Swallow
38	SL	40.769	17.1728	Barn Swallow
39	SL	39.6855	16.7818	Barn Swallow
40	SL	45.1031	19.4961	Barn Swallow
16	SM	47.0857	18.6965	Common Sand Martin
17	SM	45.7147	18.1018	Common Sand Martin
18	SM	42.878	16.3762	Common Sand Martin
19	SM	37.8768	14.0053	Common Sand Martin
20	SM	37.7423	14.0235	Common Sand Martin
21	SM	35.1233	13.3063	Common Sand Martin
22	SM	35.208	13.1403	Common Sand Martin
23	SM	35.5912	13.3936	Common Sand Martin
24	SM	36.8887	13.71	Common Sand Martin
25	SM	37.0647	13.7989	Common Sand Martin
26	SM	37.2164	14.4608	Common Sand Martin
27	SM	37.1854	14.2295	Common Sand Martin
28	SM	40.4615	15.6322	Common Sand Martin
29	SM	38.6096	15.5807	Common Sand Martin
30	SM	41.0849	16.4	Common Sand Martin
31	SM	41.6177	16.9789	Common Sand Martin
32	SM	41.5756	16.8908	Common Sand Martin
33	SM	40.021	15.9199	Common Sand Martin
34	SM	43.1431	17.9828	Common Sand Martin
35	SM	45.2428	18.3532	Common Sand Martin
36	SM	44.7144	18.0985	Common Sand Martin
37	SM	45.4767	18.3167	Common Sand Martin
17	SW	50.2647	19.9262	Sedge Warbler
18	SW	45.4143	17.783	Sedge Warbler
19	SW	40.2442	15.2988	Sedge Warbler
20	SW	34.9866	12.8918	Sedge Warbler
21	SW	35.6904	13.4491	Sedge Warbler
22	SW	31.8593	11.8627	Sedge Warbler
23	SW	32.4235	11.7536	Sedge Warbler
24	SW	35.228	12.8862	Sedge Warbler
25	SW	34.2461	12.2952	Sedge Warbler
26	SW	35.8308	13.3699	Sedge Warbler
27	SW	34.2559	12.0711	Sedge Warbler
28	SW	33.1359	11.4502	Sedge Warbler
29	SW	34.0686	11.9985	Sedge Warbler
30	SW	31.4878	10.9301	Sedge Warbler
31	SW	34.6628	11.9394	Sedge Warbler
32	SW	37.7963	12.8426	Sedge Warbler
33	SW	40.6941	15.5386	Sedge Warbler
17	TD	41.7118	16.3788	European Turtle Dove
18	TD	40.2043	15.9643	European Turtle Dove
19	TD	39.2826	15.6014	European Turtle Dove
20	TD	38.32	15.4026	European Turtle Dove
21	TD	38.0491	15.1893	European Turtle Dove
22	TD	37.191	14.8918	European Turtle Dove
23	TD	37.2709	14.9252	European Turtle Dove
24	TD	36.1001	14.4851	European Turtle Dove
25	TD	37.269	14.8835	European Turtle Dove
26	TD	36.6441	14.676	European Turtle Dove
27	TD	37.0962	14.8789	European Turtle Dove
28	TD	37.2165	14.802	European Turtle Dove
29	TD	36.7613	14.735	European Turtle Dove
30	TD	37.6087	15.0994	European Turtle Dove
31	TD	37.6731	15.1692	European Turtle Dove
32	TD	36.3227	14.5462	European Turtle Dove
33	TD	38.064	15.4671	European Turtle Dove
34	TD	37.7881	15.17	European Turtle Dove
35	TD	37.0996	14.9071	European Turtle Dove
36	TD	36.2089	14.0613	European Turtle Dove
16	TP	53.261	24.3653	Tree Pipit
17	TP	44.7793	20.0219	Tree Pipit
18	TP	43.0121	19.2073	Tree Pipit
19	TP	40.9313	18.1405	Tree Pipit
20	TP	40.5107	17.9363	Tree Pipit
21	TP	40.9611	18.1453	Tree Pipit
22	TP	42.5264	19.201	Tree Pipit
23	TP	40.6222	18.3594	Tree Pipit
24	TP	40.9611	18.7795	Tree Pipit
25	TP	41.2049	18.798	Tree Pipit
26	TP	40.3133	18.133	Tree Pipit
27	TP	41.9744	18.7953	Tree Pipit
28	TP	40.4571	17.8788	Tree Pipit
29	TP	38.3914	15.8985	Tree Pipit
30	TP	32.1712	12.8522	Tree Pipit
31	TP	30.2149	12.3953	Tree Pipit
32	TP	30.879	12.528	Tree Pipit
33	TP	30.9803	12.7295	Tree Pipit
34	TP	32.7963	13.6433	Tree Pipit
35	TP	35.3001	14.6564	Tree Pipit
36	TP	35.1845	14.7681	Tree Pipit
37	TP	36.3072	15.4395	Tree Pipit
38	TP	40.5256	17.3547	Tree Pipit
39	TP	41.9164	17.8104	Tree Pipit
13	W.	27.3333	13.1054	Common Wheatear
14	W.	30.9423	14.3727	Common Wheatear
15	W.	32.7836	15.3756	Common Wheatear
16	W.	34.1016	16.0276	Common Wheatear
17	W.	36.8889	17.2448	Common Wheatear
18	W.	37.3347	17.5213	Common Wheatear
19	W.	36.0398	17.4628	Common Wheatear
20	W.	36.153	18.1766	Common Wheatear
21	W.	32.4412	17.0676	Common Wheatear
22	W.	32.9714	17.6399	Common Wheatear
23	W.	32.1073	17.1188	Common Wheatear
24	W.	33.9386	18.7847	Common Wheatear
25	W.	35.0701	19.9875	Common Wheatear
26	W.	35.2393	20.0261	Common Wheatear
27	W.	36.1739	20.8074	Common Wheatear
28	W.	34.5865	19.6849	Common Wheatear
29	W.	34.9802	19.7546	Common Wheatear
30	W.	34.9626	19.8232	Common Wheatear
31	W.	30.328	16.5935	Common Wheatear
32	W.	30.1978	16.2727	Common Wheatear
33	W.	31.8912	16.844	Common Wheatear
34	W.	34.3006	17.5769	Common Wheatear
35	W.	33.4852	16.772	Common Wheatear
36	W.	30.6254	14.4434	Common Wheatear
37	W.	33.8507	15.63	Common Wheatear
38	W.	35.5631	16.4934	Common Wheatear
39	W.	36.5637	17.5294	Common Wheatear
40	W.	36.8514	18.1521	Common Wheatear
41	W.	35.846	17.9812	Common Wheatear
16	WC	39.3263	16.1502	Whinchat
17	WC	42.6051	17.5302	Whinchat
18	WC	38.4682	15.5791	Whinchat
19	WC	37.6184	15.7162	Whinchat
20	WC	34.9443	14.7309	Whinchat
21	WC	34.9981	14.1091	Whinchat
22	WC	34.4454	13.7347	Whinchat
23	WC	34.6362	13.8192	Whinchat
24	WC	34.8117	13.7995	Whinchat
25	WC	34.4593	13.7949	Whinchat
26	WC	32.7625	13.0604	Whinchat
27	WC	32.006	12.7635	Whinchat
28	WC	32.722	12.9281	Whinchat
29	WC	33.4466	12.9455	Whinchat
30	WC	31.4195	12.2116	Whinchat
31	WC	31.731	12.5728	Whinchat
32	WC	36.0744	14.872	Whinchat
33	WC	38.6236	16.5037	Whinchat
34	WC	41.456	18.0301	Whinchat
35	WC	42.8317	18.6174	Whinchat
36	WC	41.3039	18.2173	Whinchat
37	WC	39.4807	17.8602	Whinchat
38	WC	40.3639	18.2249	Whinchat
39	WC	34.8528	16.3343	Whinchat
40	WC	25.4356	11.8879	Whinchat
16	WH	44.3042	18.3387	Common Whitethroat
17	WH	47.7022	19.497	Common Whitethroat
18	WH	48.911	20.2583	Common Whitethroat
19	WH	46.359	18.8884	Common Whitethroat
20	WH	43.8122	17.9091	Common Whitethroat
21	WH	42.2217	17.2453	Common Whitethroat
22	WH	42.3598	17.1891	Common Whitethroat
23	WH	43.5404	17.5382	Common Whitethroat
24	WH	44.2237	17.8525	Common Whitethroat
25	WH	44.0358	17.7698	Common Whitethroat
26	WH	42.1588	17.0016	Common Whitethroat
27	WH	42.4833	17.1246	Common Whitethroat
28	WH	43.564	17.3156	Common Whitethroat
29	WH	43.264	17.2581	Common Whitethroat
30	WH	43.71	17.552	Common Whitethroat
31	WH	44.3111	17.6531	Common Whitethroat
32	WH	40.3838	16.513	Common Whitethroat
33	WH	41.9771	18.0442	Common Whitethroat
16	WO	55.0397	23.2488	Wood Warbler
17	WO	51.8593	22.6285	Wood Warbler
18	WO	50.3335	22.1283	Wood Warbler
19	WO	46.1538	20.4349	Wood Warbler
20	WO	42.5342	18.9319	Wood Warbler
21	WO	41.1941	18.6028	Wood Warbler
22	WO	39.2253	17.4191	Wood Warbler
23	WO	41.1529	18.4996	Wood Warbler
24	WO	42.2211	19.8137	Wood Warbler
25	WO	39.5856	18.2761	Wood Warbler
26	WO	39.8109	18.444	Wood Warbler
27	WO	42.9474	20.048	Wood Warbler
15	WW	55.88	24.56	Willow Warbler
16	WW	55.6522	24.8916	Willow Warbler
17	WW	48.8462	21.6175	Willow Warbler
18	WW	45.2353	19.7078	Willow Warbler
19	WW	41.1965	17.8813	Willow Warbler
20	WW	39.8979	17.798	Willow Warbler
21	WW	39.5486	17.7623	Willow Warbler
22	WW	39.5139	17.731	Willow Warbler
23	WW	38.7837	17.4839	Willow Warbler
24	WW	38.1712	17.3091	Willow Warbler
25	WW	36.8354	16.706	Willow Warbler
26	WW	35.1953	15.9452	Willow Warbler
27	WW	34.3758	15.634	Willow Warbler
28	WW	34.2829	15.5779	Willow Warbler
29	WW	34.1314	15.6302	Willow Warbler
30	WW	33.9701	15.5637	Willow Warbler
31	WW	34.8668	16.1965	Willow Warbler
32	WW	34.5889	15.9933	Willow Warbler
33	WW	34.9863	15.9324	Willow Warbler
34	WW	36.0552	16.6288	Willow Warbler
35	WW	35.1631	16.0696	Willow Warbler
36	WW	34.2905	15.4183	Willow Warbler
37	WW	31.8359	14.102	Willow Warbler
38	WW	34.1917	15.2044	Willow Warbler
39	WW	30.3828	13.6114	Willow Warbler
40	WW	23.9759	10.8022	Willow Warbler
41	WW	21.8664	9.85684	Willow Warbler
14	WY	51.0236	20.5044	Eurasian Wryneck
15	WY	52.2379	21.4503	Eurasian Wryneck
16	WY	48.9307	20.8889	Eurasian Wryneck
17	WY	48.8901	20.8496	Eurasian Wryneck
18	WY	48.5824	20.9808	Eurasian Wryneck
19	WY	45.2713	19.202	Eurasian Wryneck
20	WY	44.3467	18.7434	Eurasian Wryneck
21	WY	43.202	18.172	Eurasian Wryneck
22	WY	42.8498	18.234	Eurasian Wryneck
23	WY	44.8687	18.3702	Eurasian Wryneck
24	WY	49.1113	19.066	Eurasian Wryneck
15	YW	34.5652	13.5788	Yellow Wagtail
16	YW	33.9237	13.3772	Yellow Wagtail
17	YW	33.5826	13.406	Yellow Wagtail
18	YW	32.4713	12.4776	Yellow Wagtail
19	YW	29.6961	11.4325	Yellow Wagtail
20	YW	30.4934	12.6624	Yellow Wagtail
21	YW	30.8014	13.2987	Yellow Wagtail
22	YW	32.2509	13.8657	Yellow Wagtail
23	YW	32.5226	13.9035	Yellow Wagtail
24	YW	34.7753	15.0145	Yellow Wagtail
25	YW	35.0303	15.4661	Yellow Wagtail
26	YW	34.7729	15.5553	Yellow Wagtail
27	YW	34.2004	15.1134	Yellow Wagtail
28	YW	34.4541	15.3331	Yellow Wagtail
29	YW	34.0276	14.6134	Yellow Wagtail
30	YW	33.8862	14.4291	Yellow Wagtail
31	YW	32.7761	13.9686	Yellow Wagtail
32	YW	30.6773	13.0183	Yellow Wagtail
33	YW	29.0655	11.9429	Yellow Wagtail
34	YW	30.832	12.465	Yellow Wagtail
35	YW	28.9741	11.5462	Yellow Wagtail
36	YW	27.9683	10.9009	Yellow Wagtail
37	YW	28.8301	11.8292	Yellow Wagtail
38	YW	29.1836	12.4588	Yellow Wagtail
39	YW	30.7281	13.3409	Yellow Wagtail
